# Supplementary material for: Pollen Number and Ribosome Gene Expression Altered in a Genome-Editing Mutant of REDUCED POLLEN NUMBER1 Gene
Source: Front Plant Sci. 2022 Jan 11;12:768584. doi: 10.3389/fpls.2021.768584 (PMC8787260; doi:10.3389/fpls.2021.768584)
Supplement: Supplementary Table 1 — Sample information and read numbers of transcriptome analysis in this study. [file Table_1.xlsx]

## Sheet: Order_14023_orderitem
Supplementary Table1. Sample information and read numbers of transcriptome analysis in this study.
Sample Name	Type	Species	Source Type	Read Type	Number of reads	BioProject Accession ID	BioSample Accession ID	DRA Accession ID
Col0_1	Wildtype	Arabidopsis thaliana	Total RNA	Single end 75bp	86226684	PRJDB12233	SAMD00402080	DRR316907
Col0_2	Wildtype	Arabidopsis thaliana	Total RNA	Single end 75bp	68727167	PRJDB12233	SAMD00402080	DRR316908
Col0_3	Wildtype	Arabidopsis thaliana	Total RNA	Single end 75bp	73292537	PRJDB12233	SAMD00402080	DRR316909
Col0_4	Wildtype	Arabidopsis thaliana	Total RNA	Single end 75bp	52679927	PRJDB12233	SAMD00402080	DRR316910
RDP1-3_1	Mutant	Arabidopsis thaliana	Total RNA	Single end 75bp	61601275	PRJDB12233	SAMD00402081	DRR316911
RDP1-3_2	Mutant	Arabidopsis thaliana	Total RNA	Single end 75bp	35528006	PRJDB12233	SAMD00402081	DRR316912
RDP1-3_3	Mutant	Arabidopsis thaliana	Total RNA	Single end 75bp	118239024	PRJDB12233	SAMD00402081	DRR316913
RDP1-3_4	Mutant	Arabidopsis thaliana	Total RNA	Single end 75bp	41615873	PRJDB12233	SAMD00402081	DRR316914
