# Supplementary material for: Pollen Number and Ribosome Gene Expression Altered in a Genome-Editing Mutant of REDUCED POLLEN NUMBER1 Gene
Source: Front Plant Sci. 2022 Jan 11;12:768584. doi: 10.3389/fpls.2021.768584 (PMC8787260; doi:10.3389/fpls.2021.768584)
Supplement: Supplementary Table 3 — TOP500 GO enrichment list (Biological process) for upregulated DEGs in rdp1-3 plants. [file Table_3.csv]

Supplementary Table 3. TOP500 GO enrichment list (Biological process) for upregulated DEGs in rdp1-3 plants.
Enrichment FDR	Genes in list	Total genes	Functional Category	Genes
6.18E-85	148	439	Ribosome biogenesis	AT1G03530 AT1G06720 AT1G07840 AT1G10490 AT1G13160 AT1G15440 AT1G17690 AT1G23280 AT1G29320 AT1G30960 AT1G31660 AT1G31970 AT1G48920 AT1G52930 AT1G59760 AT1G63780 AT1G63810 AT1G67120 AT1G69070 AT1G72320 AT1G77030 AT1G80750 AT2G04270 AT2G06990 AT2G18220 AT2G19385 AT2G20450 AT2G34357 AT2G37190 AT2G37220 AT2G37270 AT2G37990 AT2G39390 AT2G39460 AT2G39670 AT2G40010 AT2G40360 AT2G40430 AT2G40700 AT2G43650…
4.01E-84	162	546	Ribonucleoprotein complex biogenesis	AT1G03530 AT1G04170 AT1G06720 AT1G07840 AT1G10490 AT1G13160 AT1G15440 AT1G17690 AT1G23280 AT1G29320 AT1G30960 AT1G31660 AT1G31970 AT1G48920 AT1G52930 AT1G59760 AT1G63780 AT1G63810 AT1G67120 AT1G69070 AT1G72320 AT1G77030 AT1G80070 AT1G80750 AT2G04270 AT2G06990 AT2G18220 AT2G18720 AT2G19385 AT2G20450 AT2G34357 AT2G37190 AT2G37220 AT2G37270 AT2G37990 AT2G39390 AT2G39460 AT2G39670 AT2G40010 AT2G40360…
5.38E-67	143	537	NcRNA metabolic process	AT1G06720 AT1G07840 AT1G09620 AT1G10490 AT1G14610 AT1G15440 AT1G17690 AT1G17960 AT1G23280 AT1G25350 AT1G29880 AT1G31660 AT1G31970 AT1G50200 AT1G52160 AT1G59760 AT1G63780 AT1G63810 AT1G67120 AT1G69070 AT1G72090 AT1G72320 AT1G77030 AT1G80750 AT2G01730 AT2G04270 AT2G06990 AT2G19385 AT2G25840 AT2G32230 AT2G34357 AT2G37220 AT2G37990 AT2G39390 AT2G39670 AT2G40360 AT2G40430 AT2G40570 AT2G43650 AT2G44120…
3.56E-65	457	4616	Gene expression	AT1G01100 AT1G02080 AT1G03280 AT1G04020 AT1G04170 AT1G04400 AT1G04870 AT1G06720 AT1G07050 AT1G07530 AT1G07840 AT1G07930 AT1G09620 AT1G10170 AT1G10450 AT1G10490 AT1G12920 AT1G14610 AT1G15440 AT1G15870 AT1G16910 AT1G17690 AT1G17960 AT1G23280 AT1G24706 AT1G25350 AT1G25440 AT1G26370 AT1G29880 AT1G31660 AT1G31970 AT1G32640 AT1G35660 AT1G45332 AT1G48630 AT1G48920 AT1G49130 AT1G49630 AT1G50200 AT1G52160…
2.09E-63	128	451	NcRNA processing	AT1G06720 AT1G07840 AT1G10490 AT1G15440 AT1G17690 AT1G23280 AT1G31660 AT1G31970 AT1G50200 AT1G52160 AT1G59760 AT1G63780 AT1G63810 AT1G67120 AT1G69070 AT1G72090 AT1G72320 AT1G77030 AT1G80750 AT2G01730 AT2G04270 AT2G06990 AT2G19385 AT2G32230 AT2G34357 AT2G37220 AT2G37990 AT2G39390 AT2G39670 AT2G40360 AT2G40430 AT2G40570 AT2G43650 AT2G44120 AT2G44270 AT2G47420 AT2G47610 AT2G47990 AT3G01160 AT3G06530…
4.14E-62	105	298	RRNA processing	AT1G06720 AT1G07840 AT1G10490 AT1G15440 AT1G17690 AT1G23280 AT1G31660 AT1G31970 AT1G59760 AT1G63780 AT1G63810 AT1G67120 AT1G69070 AT1G72320 AT1G77030 AT1G80750 AT2G04270 AT2G06990 AT2G19385 AT2G34357 AT2G37220 AT2G37990 AT2G39390 AT2G39670 AT2G40360 AT2G40430 AT2G43650 AT2G44120 AT2G47420 AT2G47610 AT2G47990 AT3G01160 AT3G06530 AT3G09720 AT3G10530 AT3G15140 AT3G18600 AT3G19440 AT3G21540 AT3G22310…
2.45E-61	105	303	RRNA metabolic process	AT1G06720 AT1G07840 AT1G10490 AT1G15440 AT1G17690 AT1G23280 AT1G31660 AT1G31970 AT1G59760 AT1G63780 AT1G63810 AT1G67120 AT1G69070 AT1G72320 AT1G77030 AT1G80750 AT2G04270 AT2G06990 AT2G19385 AT2G34357 AT2G37220 AT2G37990 AT2G39390 AT2G39670 AT2G40360 AT2G40430 AT2G43650 AT2G44120 AT2G47420 AT2G47610 AT2G47990 AT3G01160 AT3G06530 AT3G09720 AT3G10530 AT3G15140 AT3G18600 AT3G19440 AT3G21540 AT3G22310…
1.69E-46	164	991	RNA processing	AT1G06720 AT1G07840 AT1G10490 AT1G15440 AT1G17690 AT1G23280 AT1G31660 AT1G31970 AT1G50200 AT1G52160 AT1G59760 AT1G63780 AT1G63810 AT1G67120 AT1G69070 AT1G72090 AT1G72320 AT1G77030 AT1G80070 AT1G80750 AT2G01730 AT2G04270 AT2G06990 AT2G19385 AT2G32230 AT2G34357 AT2G37220 AT2G37990 AT2G39390 AT2G39670 AT2G40360 AT2G40430 AT2G40570 AT2G43650 AT2G44120 AT2G44270 AT2G47420 AT2G47610 AT2G47990 AT3G01160…
1.05E-45	436	5000	Nucleobase-containing compound metabolic process	AT1G02080 AT1G03280 AT1G04020 AT1G04870 AT1G06720 AT1G07050 AT1G07530 AT1G07840 AT1G08070 AT1G08260 AT1G08840 AT1G09410 AT1G09620 AT1G10170 AT1G10450 AT1G10490 AT1G10930 AT1G14610 AT1G15440 AT1G15510 AT1G16910 AT1G17690 AT1G17960 AT1G18485 AT1G23280 AT1G25350 AT1G25440 AT1G26370 AT1G29880 AT1G29900 AT1G30820 AT1G31660 AT1G31970 AT1G32640 AT1G35660 AT1G49130 AT1G50200 AT1G50460 AT1G52160 AT1G52890…
4.46E-43	211	1630	Cellular component biogenesis	AT1G02730 AT1G03530 AT1G04170 AT1G06720 AT1G07840 AT1G10490 AT1G13160 AT1G15440 AT1G17690 AT1G23280 AT1G29320 AT1G30960 AT1G31660 AT1G31970 AT1G48920 AT1G52930 AT1G55850 AT1G59760 AT1G63780 AT1G63810 AT1G67120 AT1G69070 AT1G72320 AT1G77030 AT1G79950 AT1G80070 AT1G80260 AT1G80750 AT2G04270 AT2G06990 AT2G07690 AT2G18220 AT2G18720 AT2G19385 AT2G20450 AT2G34357 AT2G37190 AT2G37220 AT2G37270 AT2G37990…
1.28E-40	400	4601	Nucleic acid metabolic process	AT1G02080 AT1G03280 AT1G04020 AT1G04870 AT1G06720 AT1G07050 AT1G07530 AT1G07840 AT1G08070 AT1G08260 AT1G08840 AT1G09410 AT1G09620 AT1G10170 AT1G10450 AT1G10490 AT1G10930 AT1G14610 AT1G15440 AT1G15510 AT1G16910 AT1G17690 AT1G17960 AT1G18485 AT1G23280 AT1G25350 AT1G25440 AT1G26370 AT1G29880 AT1G31660 AT1G31970 AT1G32640 AT1G35660 AT1G49130 AT1G50200 AT1G52160 AT1G52890 AT1G54490 AT1G59760 AT1G63780…
7.13E-39	364	4068	RNA metabolic process	AT1G02080 AT1G03280 AT1G04020 AT1G04870 AT1G06720 AT1G07050 AT1G07530 AT1G07840 AT1G08070 AT1G09410 AT1G09620 AT1G10170 AT1G10450 AT1G10490 AT1G14610 AT1G15440 AT1G15510 AT1G16910 AT1G17690 AT1G17960 AT1G18485 AT1G23280 AT1G25350 AT1G25440 AT1G26370 AT1G29880 AT1G31660 AT1G31970 AT1G32640 AT1G35660 AT1G49130 AT1G50200 AT1G52160 AT1G52890 AT1G54490 AT1G59760 AT1G63780 AT1G63810 AT1G64490 AT1G67120…
7.61E-36	334	3697	Cellular component organization or biogenesis	AT1G02730 AT1G03280 AT1G03530 AT1G04020 AT1G04170 AT1G04870 AT1G06720 AT1G07840 AT1G10450 AT1G10490 AT1G10930 AT1G12920 AT1G13160 AT1G15440 AT1G17690 AT1G21650 AT1G23280 AT1G27850 AT1G29320 AT1G30960 AT1G31660 AT1G31970 AT1G48920 AT1G52930 AT1G55490 AT1G55850 AT1G59760 AT1G61570 AT1G62150 AT1G62750 AT1G63780 AT1G63810 AT1G64960 AT1G67120 AT1G69070 AT1G69200 AT1G72320 AT1G77030 AT1G78930 AT1G79000…
7.62E-35	51	118	Ribosomal large subunit biogenesis	AT1G13160 AT1G23280 AT1G29320 AT1G52930 AT1G67120 AT1G80750 AT2G18220 AT2G20450 AT2G37190 AT2G37990 AT2G39390 AT2G39460 AT2G40010 AT2G40360 AT2G40430 AT2G44120 AT2G44860 AT2G47610 AT3G09200 AT3G18600 AT3G22660 AT3G23620 AT3G49180 AT3G49910 AT3G53430 AT3G55510 AT3G58660 AT3G58700 AT4G01310 AT4G09730 AT4G12600 AT4G15770 AT4G25730 AT4G26600 AT4G27010 AT5G04600 AT5G06360 AT5G08180 AT5G12220 AT5G14520…
3.66E-33	208	1854	Organonitrogen compound biosynthetic process	AT1G01100 AT1G02080 AT1G04170 AT1G07930 AT1G09620 AT1G12920 AT1G14610 AT1G15870 AT1G16410 AT1G17960 AT1G18500 AT1G25350 AT1G29880 AT1G29900 AT1G30820 AT1G45332 AT1G48630 AT1G48920 AT1G50200 AT1G62750 AT1G63660 AT1G74470 AT1G79470 AT1G80560 AT2G07698 AT2G07734 AT2G16570 AT2G17360 AT2G18020 AT2G18720 AT2G22450 AT2G25840 AT2G31810 AT2G33800 AT2G35040 AT2G37190 AT2G37270 AT2G38210 AT2G38230 AT2G38280…
7.00E-31	346	4121	Cellular nitrogen compound biosynthetic process	AT1G01100 AT1G02080 AT1G03280 AT1G04020 AT1G04170 AT1G04870 AT1G07050 AT1G07530 AT1G07930 AT1G09620 AT1G10170 AT1G10450 AT1G12920 AT1G14610 AT1G15870 AT1G16910 AT1G17960 AT1G25350 AT1G25440 AT1G26370 AT1G29880 AT1G29900 AT1G30820 AT1G32640 AT1G35660 AT1G45332 AT1G48630 AT1G48920 AT1G49130 AT1G50200 AT1G52890 AT1G62750 AT1G63660 AT1G64490 AT1G67310 AT1G67500 AT1G68520 AT1G68990 AT1G69200 AT1G74470…
1.13E-27	122	858	Translation	AT1G01100 AT1G02080 AT1G04170 AT1G07930 AT1G09620 AT1G12920 AT1G14610 AT1G15870 AT1G17960 AT1G25350 AT1G29880 AT1G45332 AT1G48630 AT1G48920 AT1G50200 AT1G62750 AT2G07734 AT2G17360 AT2G18020 AT2G18720 AT2G25840 AT2G33800 AT2G37190 AT2G37270 AT2G40010 AT2G44860 AT2G46280 AT2G47610 AT3G07110 AT3G09200 AT3G16810 AT3G18130 AT3G44260 AT3G49910 AT3G53430 AT3G55400 AT3G56150 AT4G02930 AT4G10320 AT4G10450…
1.85E-27	122	863	Peptide biosynthetic process	AT1G01100 AT1G02080 AT1G04170 AT1G07930 AT1G09620 AT1G12920 AT1G14610 AT1G15870 AT1G17960 AT1G25350 AT1G29880 AT1G45332 AT1G48630 AT1G48920 AT1G50200 AT1G62750 AT2G07734 AT2G17360 AT2G18020 AT2G18720 AT2G25840 AT2G33800 AT2G37190 AT2G37270 AT2G40010 AT2G44860 AT2G46280 AT2G47610 AT3G07110 AT3G09200 AT3G16810 AT3G18130 AT3G44260 AT3G49910 AT3G53430 AT3G55400 AT3G56150 AT4G02930 AT4G10320 AT4G10450…
6.44E-27	128	949	Amide biosynthetic process	AT1G01100 AT1G02080 AT1G04170 AT1G07930 AT1G09620 AT1G12920 AT1G14610 AT1G15870 AT1G17960 AT1G25350 AT1G29880 AT1G29900 AT1G45332 AT1G48630 AT1G48920 AT1G50200 AT1G62750 AT2G07734 AT2G17360 AT2G18020 AT2G18720 AT2G25840 AT2G33800 AT2G37190 AT2G37270 AT2G40010 AT2G44860 AT2G46280 AT2G47610 AT3G07110 AT3G09200 AT3G16810 AT3G18130 AT3G27740 AT3G44260 AT3G49910 AT3G53430 AT3G55400 AT3G56150 AT4G02930…
3.45E-26	126	941	Peptide metabolic process	AT1G01100 AT1G02080 AT1G04170 AT1G07930 AT1G09620 AT1G12920 AT1G14610 AT1G15870 AT1G17960 AT1G25350 AT1G29880 AT1G45332 AT1G48630 AT1G48920 AT1G50200 AT1G62750 AT1G78370 AT2G07734 AT2G17360 AT2G18020 AT2G18720 AT2G25840 AT2G29450 AT2G33800 AT2G37190 AT2G37270 AT2G40010 AT2G44860 AT2G46280 AT2G47610 AT3G07110 AT3G09200 AT3G16810 AT3G18130 AT3G44260 AT3G49910 AT3G53430 AT3G55400 AT3G56150 AT4G02520…
2.13E-24	135	1101	Cellular amide metabolic process	AT1G01100 AT1G02080 AT1G04170 AT1G07930 AT1G09620 AT1G12920 AT1G14610 AT1G15870 AT1G17960 AT1G25350 AT1G29880 AT1G29900 AT1G45332 AT1G48630 AT1G48920 AT1G50200 AT1G62750 AT1G78370 AT2G07734 AT2G17360 AT2G18020 AT2G18720 AT2G25840 AT2G29450 AT2G33800 AT2G37190 AT2G37270 AT2G40010 AT2G44860 AT2G46280 AT2G47610 AT3G07110 AT3G09200 AT3G16810 AT3G18130 AT3G27740 AT3G44260 AT3G49910 AT3G53430 AT3G55400…
6.99E-19	56	283	Photosynthesis	AT1G21650 AT1G29920 AT2G34430 AT4G01800 ATCG01060 AT5G54180 AT1G03630 AT1G08520 AT1G42970 AT1G74470 AT3G50820 AT3G60750 AT4G18480 AT4G27440 AT5G11450 AT5G13630 AT5G45930 AT5G54190 ATCG00020 ATCG00070 ATCG00210 ATCG00270 ATCG00280 ATCG00300 ATCG00340 ATCG00350 ATCG00360 ATCG00420 ATCG00430 ATCG00440 ATCG00490 ATCG00510 ATCG00520 ATCG00540 ATCG00550 ATCG00560 ATCG00570 ATCG00580 ATCG00590 ATCG00600…
2.19E-18	310	4169	Cellular macromolecule biosynthetic process	AT1G01100 AT1G02080 AT1G03280 AT1G04020 AT1G04170 AT1G04870 AT1G07050 AT1G07530 AT1G07930 AT1G08260 AT1G08840 AT1G09620 AT1G10170 AT1G10450 AT1G10930 AT1G12920 AT1G14610 AT1G15870 AT1G16910 AT1G17960 AT1G25350 AT1G25440 AT1G26370 AT1G29880 AT1G32640 AT1G35660 AT1G45332 AT1G48630 AT1G48920 AT1G49130 AT1G50200 AT1G50840 AT1G52890 AT1G55850 AT1G62750 AT1G64490 AT1G67310 AT1G67500 AT1G68520 AT1G68990…
3.85E-18	314	4258	Macromolecule biosynthetic process	AT1G01100 AT1G02080 AT1G02390 AT1G03280 AT1G04020 AT1G04170 AT1G04870 AT1G07050 AT1G07530 AT1G07930 AT1G08260 AT1G08840 AT1G09620 AT1G10170 AT1G10450 AT1G10930 AT1G12920 AT1G14610 AT1G15870 AT1G16910 AT1G17960 AT1G25350 AT1G25440 AT1G26370 AT1G29880 AT1G32640 AT1G35660 AT1G45332 AT1G48630 AT1G48920 AT1G49130 AT1G50200 AT1G50840 AT1G52890 AT1G55850 AT1G62750 AT1G64490 AT1G67310 AT1G67500 AT1G68520…
5.77E-17	23	47	Maturation of LSU-rRNA	AT1G23280 AT1G80750 AT2G39390 AT2G40360 AT2G44120 AT2G47610 AT3G18600 AT3G23620 AT3G58660 AT4G12600 AT4G25730 AT4G26600 AT4G27010 AT5G04600 AT5G06360 AT5G08180 AT5G12220 AT5G14520 AT5G20160 AT5G22440 AT5G48240 AT5G55920 AT5G15550
1.70E-16	260	3397	Response to chemical	AT1G01720 AT1G03220 AT1G07135 AT1G23710 AT1G27730 AT1G30040 AT1G43800 AT1G66180 AT1G72900 AT1G72910 AT1G72920 AT1G73500 AT1G76600 AT1G76650 AT2G15890 AT2G26190 AT2G36800 AT2G40000 AT2G40140 AT2G41100 AT3G02550 AT3G07350 AT3G10020 AT3G30775 AT3G55980 AT3G56400 AT3G56880 AT4G13395 AT4G24110 AT4G24230 AT4G24570 AT4G29780 AT4G32480 AT5G06320 AT5G19120 AT5G19230 AT5G19240 AT5G20250 AT5G57560 AT5G59820…
2.10E-15	197	2378	Response to abiotic stimulus	AT1G01720 AT1G03220 AT1G07135 AT1G23710 AT1G27730 AT1G30040 AT1G43800 AT1G66180 AT1G72900 AT1G72910 AT1G72920 AT1G73500 AT1G76600 AT1G76650 AT2G15890 AT2G26190 AT2G36800 AT2G40000 AT2G40140 AT2G41100 AT3G02550 AT3G07350 AT3G10020 AT3G30775 AT3G55980 AT3G56400 AT3G56880 AT4G13395 AT4G24110 AT4G24230 AT4G24570 AT4G29780 AT4G32480 AT5G06320 AT5G19120 AT5G19230 AT5G19240 AT5G20250 AT5G57560 AT5G59820…
8.20E-15	29	95	Ribosomal small subunit biogenesis	AT1G06720 AT1G07840 AT1G10490 AT1G15440 AT1G17690 AT1G30960 AT1G48920 AT1G69070 AT1G72320 AT2G37270 AT2G37990 AT2G43650 AT3G06530 AT3G09720 AT3G10530 AT3G21540 AT3G49990 AT3G51270 AT3G56990 AT3G57940 AT4G12600 AT4G28200 AT4G28450 AT5G16750 AT5G20160 AT5G38720 AT5G41190 ATCG00750 ATCG00820
2.53E-14	41	200	Ribonucleoprotein complex assembly	AT1G03530 AT1G04170 AT1G30960 AT1G48920 AT1G52930 AT1G67120 AT1G80070 AT2G18720 AT2G37190 AT2G37270 AT2G39460 AT2G40010 AT2G40430 AT2G44860 AT3G09200 AT3G23620 AT3G49180 AT3G53430 AT3G58700 AT4G01310 AT4G09730 AT5G20920 AT5G38720 AT5G39740 AT5G45775 AT5G52820 AT5G60670 AT5G61770 AT5G64270 AT5G67630 ATCG00660 ATCG00750 ATCG00820 AT1G10840 AT2G46280 AT3G56150 AT5G25780 AT5G27640 AT5G62290 AT2G16950…
2.53E-14	23	59	Maturation of SSU-rRNA	AT1G06720 AT1G07840 AT1G10490 AT1G15440 AT1G17690 AT1G69070 AT1G72320 AT2G37990 AT2G43650 AT3G06530 AT3G09720 AT3G10530 AT3G21540 AT3G51270 AT3G56990 AT3G57940 AT4G12600 AT4G28200 AT4G28450 AT5G16750 AT5G20160 AT5G41190 ATCG00750
2.53E-14	44	229	Cellular response to hypoxia	AT1G01720 AT1G03220 AT1G07135 AT1G23710 AT1G27730 AT1G30040 AT1G43800 AT1G66180 AT1G72900 AT1G72910 AT1G72920 AT1G73500 AT1G76600 AT1G76650 AT2G15890 AT2G26190 AT2G36800 AT2G40000 AT2G40140 AT2G41100 AT3G02550 AT3G07350 AT3G10020 AT3G30775 AT3G55980 AT3G56400 AT3G56880 AT4G13395 AT4G24110 AT4G24230 AT4G24570 AT4G29780 AT4G32480 AT5G06320 AT5G19120 AT5G19230 AT5G19240 AT5G20250 AT5G57560 AT5G59820…
3.32E-14	44	231	Cellular response to decreased oxygen levels	AT1G01720 AT1G03220 AT1G07135 AT1G23710 AT1G27730 AT1G30040 AT1G43800 AT1G66180 AT1G72900 AT1G72910 AT1G72920 AT1G73500 AT1G76600 AT1G76650 AT2G15890 AT2G26190 AT2G36800 AT2G40000 AT2G40140 AT2G41100 AT3G02550 AT3G07350 AT3G10020 AT3G30775 AT3G55980 AT3G56400 AT3G56880 AT4G13395 AT4G24110 AT4G24230 AT4G24570 AT4G29780 AT4G32480 AT5G06320 AT5G19120 AT5G19230 AT5G19240 AT5G20250 AT5G57560 AT5G59820…
3.32E-14	44	231	Cellular response to oxygen levels	AT1G01720 AT1G03220 AT1G07135 AT1G23710 AT1G27730 AT1G30040 AT1G43800 AT1G66180 AT1G72900 AT1G72910 AT1G72920 AT1G73500 AT1G76600 AT1G76650 AT2G15890 AT2G26190 AT2G36800 AT2G40000 AT2G40140 AT2G41100 AT3G02550 AT3G07350 AT3G10020 AT3G30775 AT3G55980 AT3G56400 AT3G56880 AT4G13395 AT4G24110 AT4G24230 AT4G24570 AT4G29780 AT4G32480 AT5G06320 AT5G19120 AT5G19230 AT5G19240 AT5G20250 AT5G57560 AT5G59820…
3.87E-14	41	203	Ribonucleoprotein complex subunit organization	AT1G03530 AT1G04170 AT1G30960 AT1G48920 AT1G52930 AT1G67120 AT1G80070 AT2G18720 AT2G37190 AT2G37270 AT2G39460 AT2G40010 AT2G40430 AT2G44860 AT3G09200 AT3G23620 AT3G49180 AT3G53430 AT3G58700 AT4G01310 AT4G09730 AT5G20920 AT5G38720 AT5G39740 AT5G45775 AT5G52820 AT5G60670 AT5G61770 AT5G64270 AT5G67630 ATCG00660 ATCG00750 ATCG00820 AT1G10840 AT2G46280 AT3G56150 AT5G25780 AT5G27640 AT5G62290 AT2G16950…
2.82E-13	45	255	Response to hypoxia	AT1G01720 AT1G03220 AT1G07135 AT1G23710 AT1G27730 AT1G30040 AT1G43800 AT1G66180 AT1G72900 AT1G72910 AT1G72920 AT1G73500 AT1G76600 AT1G76650 AT2G15890 AT2G26190 AT2G36800 AT2G40000 AT2G40140 AT2G41100 AT3G02550 AT3G07350 AT3G10020 AT3G30775 AT3G55980 AT3G56400 AT3G56880 AT4G13395 AT4G24110 AT4G24230 AT4G24570 AT4G29780 AT4G32480 AT5G06320 AT5G19120 AT5G19230 AT5G19240 AT5G20250 AT5G57560 AT5G59820…
4.97E-13	45	259	Response to decreased oxygen levels	AT1G01720 AT1G03220 AT1G07135 AT1G23710 AT1G27730 AT1G30040 AT1G43800 AT1G66180 AT1G72900 AT1G72910 AT1G72920 AT1G73500 AT1G76600 AT1G76650 AT2G15890 AT2G26190 AT2G36800 AT2G40000 AT2G40140 AT2G41100 AT3G02550 AT3G07350 AT3G10020 AT3G30775 AT3G55980 AT3G56400 AT3G56880 AT4G13395 AT4G24110 AT4G24230 AT4G24570 AT4G29780 AT4G32480 AT5G06320 AT5G19120 AT5G19230 AT5G19240 AT5G20250 AT5G57560 AT5G59820…
5.00E-13	172	2093	Organelle organization	AT1G04020 AT1G04870 AT1G10450 AT1G10930 AT1G13160 AT1G21650 AT1G27850 AT1G30960 AT1G52930 AT1G55490 AT1G61570 AT1G62150 AT1G62750 AT1G64960 AT1G67120 AT1G69200 AT1G78930 AT1G79000 AT1G79950 AT1G80260 AT1G80680 AT2G05120 AT2G28000 AT2G33210 AT2G37190 AT2G37270 AT2G39460 AT2G40010 AT2G40430 AT2G44860 AT2G47980 AT3G03060 AT3G04800 AT3G05790 AT3G06010 AT3G07610 AT3G09200 AT3G10270 AT3G10690 AT3G13470…
5.45E-13	45	260	Response to oxygen levels	AT1G01720 AT1G03220 AT1G07135 AT1G23710 AT1G27730 AT1G30040 AT1G43800 AT1G66180 AT1G72900 AT1G72910 AT1G72920 AT1G73500 AT1G76600 AT1G76650 AT2G15890 AT2G26190 AT2G36800 AT2G40000 AT2G40140 AT2G41100 AT3G02550 AT3G07350 AT3G10020 AT3G30775 AT3G55980 AT3G56400 AT3G56880 AT4G13395 AT4G24110 AT4G24230 AT4G24570 AT4G29780 AT4G32480 AT5G06320 AT5G19120 AT5G19230 AT5G19240 AT5G20250 AT5G57560 AT5G59820…
6.01E-13	20	49	Ribosomal large subunit assembly	AT1G52930 AT1G67120 AT2G37190 AT2G39460 AT2G40010 AT2G40430 AT2G44860 AT3G09200 AT3G23620 AT3G49180 AT3G53430 AT3G58700 AT4G01310 AT4G09730 AT5G39740 AT5G45775 AT5G52820 AT5G60670 AT5G61770 ATCG00660
6.34E-13	33	145	Protein import	AT1G06950 AT1G80680 AT2G05120 AT2G16950 AT2G31660 AT2G33210 AT2G46520 AT3G04800 AT3G23990 AT3G46740 AT3G57350 AT3G59020 AT4G16143 AT4G27640 AT4G38760 AT5G05680 AT5G08470 AT5G16620 AT5G17710 AT5G19820 AT3G04340 AT5G22640 AT5G64580 ATCG01130 ATCG01280 AT1G21650 AT1G64220 AT4G01800 AT2G24020 AT2G04030 AT5G09420 AT3G48870 AT3G63130
1.10E-12	27	98	Ribosome assembly	AT1G30960 AT1G52930 AT1G67120 AT2G37190 AT2G37270 AT2G39460 AT2G40010 AT2G40430 AT2G44860 AT3G09200 AT3G23620 AT3G49180 AT3G53430 AT3G58700 AT4G01310 AT4G09730 AT5G38720 AT5G39740 AT5G45775 AT5G52820 AT5G60670 AT5G61770 ATCG00660 ATCG00750 ATCG00810 ATCG00820 AT4G15770
4.35E-12	55	390	RNA modification	AT1G08070 AT1G09410 AT1G10490 AT1G15510 AT1G18485 AT1G50200 AT1G71420 AT1G71460 AT1G72090 AT2G22400 AT2G29760 AT2G39670 AT2G40570 AT2G44270 AT2G47420 AT3G04820 AT3G08820 AT3G09040 AT3G15930 AT3G19440 AT3G22150 AT3G23830 AT3G26540 AT3G47840 AT3G49142 AT3G53360 AT3G55160 AT3G57150 AT3G57940 AT4G04670 AT4G14820 AT4G17610 AT4G18750 AT4G20020 AT4G25630 AT4G25730 AT4G26600 AT4G31070 AT5G08180 AT5G13230…
4.48E-12	40	223	TRNA metabolic process	AT1G09620 AT1G14610 AT1G17960 AT1G25350 AT1G29880 AT1G50200 AT1G52160 AT1G72090 AT2G25840 AT2G32230 AT2G39670 AT2G40570 AT2G44270 AT3G55160 AT3G55400 AT4G04670 AT4G10320 AT4G13780 AT4G17610 AT5G20040 AT5G22800 AT5G26710 AT5G35910 AT5G49030 AT5G50320 AT5G53770 AT2G04530 AT1G10490 AT1G49540 AT2G22400 AT3G03710 AT3G21300 AT3G48110 AT3G57940 AT4G36390 AT5G14580 AT5G67220 ATCG00040 AT1G08540 AT4G38160
1.43E-10	60	489	Cellular amino acid metabolic process	AT1G09620 AT1G14610 AT1G17960 AT1G18500 AT1G25350 AT1G29880 AT1G29900 AT1G50200 AT1G80560 AT2G25840 AT2G31810 AT2G38210 AT2G38230 AT3G10050 AT3G14390 AT3G23940 AT3G27740 AT3G30775 AT3G48560 AT3G55400 AT3G57560 AT3G58610 AT4G10320 AT4G13780 AT4G19710 AT4G24830 AT4G32520 AT4G34200 AT4G34710 AT5G04140 AT5G10920 AT5G16290 AT5G22800 AT5G23010 AT5G26710 AT5G49030 AT5G65860 AT1G14810 AT1G30820 AT1G63660…
2.44E-10	21	72	Mitochondrial gene expression	AT1G15870 AT1G29880 AT1G45332 AT1G52160 AT1G62750 AT1G68990 AT2G24120 AT3G03710 AT4G02930 AT4G20360 AT4G29060 AT5G02050 AT5G14580 AT5G15700 AT5G39840 AT5G49030 ATCG00790 ATMG00080 AT5G54180 AT1G50200 AT3G27550
2.61E-10	117	1337	Cellular response to stress	AT1G01720 AT1G03220 AT1G07135 AT1G23710 AT1G27730 AT1G30040 AT1G43800 AT1G66180 AT1G72900 AT1G72910 AT1G72920 AT1G73500 AT1G76600 AT1G76650 AT2G15890 AT2G26190 AT2G36800 AT2G40000 AT2G40140 AT2G41100 AT3G02550 AT3G07350 AT3G10020 AT3G30775 AT3G55980 AT3G56400 AT3G56880 AT4G13395 AT4G24110 AT4G24230 AT4G24570 AT4G29780 AT4G32480 AT5G06320 AT5G19120 AT5G19230 AT5G19240 AT5G20250 AT5G57560 AT5G59820…
3.39E-10	45	312	Posttranscriptional regulation of gene expression	AT1G02080 AT1G04170 AT1G15870 AT1G48630 AT2G07734 AT2G18720 AT2G29200 AT3G07110 AT3G16810 AT3G18130 AT3G44260 AT3G49500 AT4G25880 AT4G37510 AT5G02050 AT5G24490 AT5G39850 AT5G58410 ATCG00380 AT2G25900 AT1G10840 AT1G49760 AT1G64790 AT1G72320 AT2G23350 AT2G24050 AT3G48390 AT5G42950 AT5G43810 AT5G57870 AT2G16950 AT3G27670 AT1G05490 AT1G24706 AT1G75660 AT2G06990 AT2G31660 AT3G15140 AT3G53460 AT4G16390…
6.73E-10	269	4050	Response to stress	AT1G01720 AT1G03220 AT1G07135 AT1G23710 AT1G27730 AT1G30040 AT1G43800 AT1G66180 AT1G72900 AT1G72910 AT1G72920 AT1G73500 AT1G76600 AT1G76650 AT2G15890 AT2G26190 AT2G36800 AT2G40000 AT2G40140 AT2G41100 AT3G02550 AT3G07350 AT3G10020 AT3G30775 AT3G55980 AT3G56400 AT3G56880 AT4G13395 AT4G24110 AT4G24230 AT4G24570 AT4G29780 AT4G32480 AT5G06320 AT5G19120 AT5G19230 AT5G19240 AT5G20250 AT5G57560 AT5G59820…
7.96E-10	29	146	Ribonucleotide biosynthetic process	AT1G30820 AT1G63660 AT1G79470 AT2G07698 AT2G35040 AT2G38280 AT3G12670 AT3G20330 AT3G21110 AT3G54470 ATCG00120 ATCG00140 ATCG00150 ATCG00470 ATCG00480 AT1G30680 AT1G09830 AT1G29900 AT1G36160 AT1G36180 AT2G07687 AT2G16570 AT2G37690 AT3G27740 AT3G55010 AT4G18440 AT4G34740 ATCG00130 ATCG00500
1.22E-09	15	37	Maturation of 5.8S rRNA	AT1G23280 AT1G59760 AT1G72320 AT2G06990 AT2G37990 AT3G15140 AT4G25730 AT4G27010 AT5G06360 AT5G12220 AT5G35910 AT5G48240 AT2G40360 AT5G14520 AT5G15550
1.58E-09	69	644	Cellular protein-containing complex assembly	AT1G03530 AT1G04170 AT1G30960 AT1G48920 AT1G52930 AT1G67120 AT1G80070 AT1G80260 AT2G07690 AT2G18720 AT2G37190 AT2G37270 AT2G39460 AT2G40010 AT2G40430 AT2G44860 AT3G05790 AT3G09200 AT3G23620 AT3G46740 AT3G49180 AT3G53430 AT3G54710 AT3G57350 AT3G58700 AT4G01310 AT4G04180 AT4G09730 AT4G26110 AT5G20920 AT5G26860 AT5G38720 AT5G39740 AT5G45775 AT5G52820 AT5G56950 AT5G60670 AT5G61770 AT5G64270 AT5G67630…
1.78E-09	54	442	Embryo development	AT4G13750 AT5G61480 AT3G24650 AT2G26700 AT3G09070 AT3G61630 AT4G04890 AT4G21750 AT1G08260 AT1G08410 AT1G11130 AT1G14610 AT1G17690 AT1G21650 AT1G36160 AT1G48920 AT1G50030 AT1G55040 AT1G59870 AT1G68990 AT1G69490 AT2G02955 AT2G15890 AT2G20300 AT2G28000 AT2G38280 AT3G06430 AT3G07050 AT3G12080 AT3G14900 AT3G16810 AT3G18110 AT3G20630 AT3G27670 AT3G46740 AT3G48110 AT3G49240 AT4G02990 AT4G07410 AT4G18750…
1.78E-09	29	151	Ribose phosphate biosynthetic process	AT1G30820 AT1G63660 AT1G79470 AT2G07698 AT2G35040 AT2G38280 AT3G12670 AT3G20330 AT3G21110 AT3G54470 ATCG00120 ATCG00140 ATCG00150 ATCG00470 ATCG00480 AT1G30680 AT1G09830 AT1G29900 AT1G36160 AT1G36180 AT2G07687 AT2G16570 AT2G37690 AT3G27740 AT3G55010 AT4G18440 AT4G34740 ATCG00130 ATCG00500
1.89E-09	52	417	Embryo development ending in seed dormancy	AT4G13750 AT5G61480 AT3G24650 AT2G26700 AT3G09070 AT3G61630 AT4G04890 AT4G21750 AT1G08410 AT1G11130 AT1G14610 AT1G17690 AT1G21650 AT1G36160 AT1G48920 AT1G50030 AT1G55040 AT1G59870 AT1G68990 AT1G69490 AT2G02955 AT2G15890 AT2G20300 AT2G28000 AT2G38280 AT3G06430 AT3G07050 AT3G12080 AT3G14900 AT3G16810 AT3G18110 AT3G20630 AT3G27670 AT3G48110 AT3G49240 AT4G02990 AT4G07410 AT4G18750 AT4G21100 AT4G21530…
2.94E-09	226	3305	Cellular component organization	AT1G03280 AT1G03530 AT1G04020 AT1G04170 AT1G04870 AT1G10450 AT1G10930 AT1G12920 AT1G13160 AT1G21650 AT1G27850 AT1G30960 AT1G48920 AT1G52930 AT1G55490 AT1G61570 AT1G62150 AT1G62750 AT1G64960 AT1G67120 AT1G69200 AT1G78930 AT1G79000 AT1G79950 AT1G80070 AT1G80260 AT1G80680 AT2G05120 AT2G07690 AT2G18720 AT2G28000 AT2G33210 AT2G37190 AT2G37270 AT2G39460 AT2G40010 AT2G40430 AT2G44860 AT2G47980 AT3G03060…
3.30E-09	226	3310	Heterocycle biosynthetic process	AT1G03280 AT1G04020 AT1G04870 AT1G07050 AT1G07530 AT1G10170 AT1G10450 AT1G16910 AT1G25440 AT1G26370 AT1G29900 AT1G30820 AT1G32640 AT1G35660 AT1G49130 AT1G52890 AT1G63660 AT1G64490 AT1G67310 AT1G67500 AT1G68520 AT1G68990 AT1G69200 AT1G74470 AT1G79000 AT1G79470 AT2G02955 AT2G05120 AT2G07698 AT2G16570 AT2G17930 AT2G19385 AT2G20570 AT2G21790 AT2G22300 AT2G22430 AT2G22450 AT2G24120 AT2G27840 AT2G34640…
3.30E-09	41	287	Establishment of protein localization to organelle	AT1G06950 AT1G61570 AT1G80680 AT2G05120 AT2G16950 AT2G31660 AT2G33210 AT2G46520 AT3G04800 AT3G23990 AT3G46740 AT3G57350 AT3G59020 AT4G16143 AT4G17140 AT4G27640 AT4G38760 AT5G05680 AT5G08470 AT5G16620 AT5G17710 AT5G19820 AT5G24740 AT5G60730 AT3G04340 AT5G22640 AT5G64580 ATCG01130 ATCG01280 AT1G64220 AT5G51540 AT5G66960 AT2G24020 AT2G04030 AT4G24280 AT5G09420 AT5G49910 AT5G57180 AT3G48870 AT1G02280…
4.59E-09	213	3083	Regulation of gene expression	AT1G02080 AT1G04020 AT1G04170 AT1G04400 AT1G04870 AT1G07050 AT1G07530 AT1G10170 AT1G10450 AT1G15870 AT1G25440 AT1G26370 AT1G32640 AT1G35660 AT1G48630 AT1G49130 AT1G52890 AT1G54490 AT1G64490 AT1G67310 AT1G68520 AT1G75660 AT1G79000 AT2G05120 AT2G07734 AT2G17930 AT2G18720 AT2G19385 AT2G20570 AT2G22300 AT2G22430 AT2G27840 AT2G29200 AT2G34640 AT2G36720 AT2G38340 AT2G47990 AT3G01600 AT3G02550 AT3G03710…
6.76E-09	169	2303	Response to organic substance	AT1G07530 AT1G08450 AT1G33600 AT2G01950 AT2G07698 AT2G16600 AT2G40140 AT3G27740 AT3G55980 AT3G56090 AT3G63300 AT4G03510 AT4G04180 AT4G24280 AT4G32520 AT4G37910 AT5G09590 AT5G13530 AT5G45110 AT5G49910 AT5G57090 AT5G59820 AT5G65700 AT1G06190 AT1G26800 AT1G50030 AT1G59870 AT1G73805 AT1G78370 AT1G78830 AT2G33210 AT2G37270 AT2G38280 AT3G07110 AT3G09200 AT3G18390 AT3G21110 AT3G46740 AT3G51800 AT3G56400…
8.01E-09	11	20	Maturation of LSU-rRNA from tricistronic rRNA transcript (SSU-rRNA, 5.8S rRNA, LSU-rRNA)	AT1G80750 AT2G39390 AT2G40360 AT2G44120 AT3G18600 AT3G23620 AT4G25730 AT4G27010 AT5G04600 AT5G14520 AT5G15550
9.01E-09	228	3386	Aromatic compound biosynthetic process	AT1G03280 AT1G04020 AT1G04870 AT1G07050 AT1G07530 AT1G10170 AT1G10450 AT1G16910 AT1G21130 AT1G25440 AT1G26370 AT1G30820 AT1G32640 AT1G35660 AT1G49130 AT1G52890 AT1G63660 AT1G64490 AT1G67310 AT1G67500 AT1G68520 AT1G68990 AT1G69200 AT1G73805 AT1G74470 AT1G79000 AT1G79470 AT2G02955 AT2G05120 AT2G07698 AT2G16570 AT2G17930 AT2G19385 AT2G20570 AT2G21790 AT2G22300 AT2G22430 AT2G24120 AT2G27840 AT2G34640…
1.36E-08	73	738	Protein-containing complex assembly	AT1G03530 AT1G04170 AT1G30960 AT1G48920 AT1G52930 AT1G67120 AT1G80070 AT1G80260 AT2G07690 AT2G18720 AT2G37190 AT2G37270 AT2G39460 AT2G40010 AT2G40430 AT2G44860 AT3G05790 AT3G09200 AT3G23620 AT3G46740 AT3G49180 AT3G53430 AT3G54710 AT3G57350 AT3G58700 AT4G01310 AT4G04180 AT4G09730 AT4G26110 AT5G20920 AT5G26860 AT5G38720 AT5G39740 AT5G45775 AT5G52820 AT5G56950 AT5G60670 AT5G61770 AT5G64270 AT5G67630…
2.31E-08	32	201	Nucleoside phosphate biosynthetic process	AT1G30820 AT1G63660 AT1G79470 AT2G07698 AT2G16570 AT2G21790 AT2G35040 AT2G38280 AT3G12670 AT3G20330 AT3G21110 AT3G54470 AT3G55010 AT4G34740 ATCG00120 ATCG00140 ATCG00150 ATCG00470 ATCG00480 AT1G30680 AT1G09830 AT1G29900 AT1G36160 AT1G36180 AT1G72040 AT2G07687 AT2G37690 AT3G27740 AT4G18440 ATCG00130 ATCG00500 AT1G29880
2.49E-08	15	45	Ribonucleoside monophosphate biosynthetic process	AT1G63660 AT2G35040 AT2G38280 AT3G21110 AT3G54470 AT1G09830 AT1G29900 AT1G79470 AT2G16570 AT2G37690 AT3G20330 AT3G27740 AT3G55010 AT4G18440 AT4G34740
3.15E-08	26	140	Response to chitin	AT1G07530 AT2G40140 AT3G55980 AT5G59820 AT1G08930 AT1G27730 AT1G32640 AT1G59870 AT1G80840 AT2G04240 AT2G17040 AT2G18060 AT2G38470 AT3G46600 AT3G56400 AT4G11360 AT4G17490 AT4G17500 AT4G23810 AT4G31800 AT4G33050 AT4G37260 AT4G37610 AT5G03720 AT5G58610 AT5G62020
4.66E-08	208	3078	Nucleobase-containing compound biosynthetic process	AT1G03280 AT1G04020 AT1G04870 AT1G07050 AT1G07530 AT1G10170 AT1G10450 AT1G16910 AT1G25440 AT1G26370 AT1G30820 AT1G32640 AT1G35660 AT1G49130 AT1G52890 AT1G63660 AT1G64490 AT1G67310 AT1G67500 AT1G68520 AT1G68990 AT1G69200 AT1G79000 AT1G79470 AT2G02955 AT2G05120 AT2G07698 AT2G16570 AT2G17930 AT2G19385 AT2G20570 AT2G21790 AT2G22300 AT2G22430 AT2G24120 AT2G27840 AT2G34640 AT2G35040 AT2G36720 AT2G38280…
4.66E-08	16	54	Nucleoside monophosphate biosynthetic process	AT1G63660 AT2G35040 AT2G38280 AT3G21110 AT3G54470 AT1G09830 AT1G29900 AT1G72040 AT1G79470 AT2G16570 AT2G37690 AT3G20330 AT3G27740 AT3G55010 AT4G18440 AT4G34740
4.68E-08	31	196	Nucleotide biosynthetic process	AT1G30820 AT1G63660 AT1G79470 AT2G07698 AT2G16570 AT2G21790 AT2G35040 AT2G38280 AT3G12670 AT3G20330 AT3G21110 AT3G54470 AT3G55010 AT4G34740 ATCG00120 ATCG00140 ATCG00150 ATCG00470 ATCG00480 AT1G30680 AT1G09830 AT1G29900 AT1G36160 AT1G36180 AT2G07687 AT2G37690 AT3G27740 AT4G18440 ATCG00130 ATCG00500 AT1G29880
4.77E-08	35	242	Chloroplast organization	AT1G21650 AT1G62150 AT1G69200 AT1G78930 AT3G25690 AT3G46740 AT3G51720 AT3G54090 AT4G01800 AT4G02990 AT4G20130 AT4G38160 AT5G16620 AT5G54180 AT1G42550 AT4G20360 AT1G06950 AT1G08540 AT1G15510 AT1G28530 AT1G62750 AT2G04270 AT2G20570 AT2G28000 AT3G04340 AT3G45780 AT3G54710 AT4G16390 AT4G34740 AT5G18570 AT5G22640 AT5G26742 AT5G48470 AT5G63420 AT3G48870
5.76E-08	41	317	Plastid organization	AT1G21650 AT1G62150 AT1G69200 AT1G78930 AT3G25690 AT3G46740 AT3G51720 AT3G54090 AT4G01800 AT4G02990 AT4G20130 AT4G38160 AT5G16620 AT5G54180 AT1G42550 AT4G20360 AT1G06950 AT1G08540 AT1G15510 AT1G28530 AT1G50840 AT1G62750 AT2G04270 AT2G20570 AT2G28000 AT2G33800 AT3G04340 AT3G20540 AT3G24650 AT3G45780 AT3G47450 AT3G54710 AT4G16390 AT4G31780 AT4G34740 AT5G18570 AT5G22640 AT5G26742 AT5G48470 AT5G63420…
5.87E-08	14	41	Maturation of SSU-rRNA from tricistronic rRNA transcript (SSU-rRNA, 5.8S rRNA, LSU-rRNA)	AT1G06720 AT1G07840 AT1G15440 AT1G17690 AT1G72320 AT2G37990 AT2G43650 AT3G06530 AT3G10530 AT3G56990 AT4G28200 AT4G28450 AT5G16750 ATCG00750
1.17E-07	23	119	Nuclear transport	AT1G13160 AT1G24706 AT1G63810 AT1G72320 AT1G80680 AT2G02160 AT2G05120 AT2G16950 AT2G31660 AT2G37990 AT2G46520 AT3G49990 AT3G51800 AT3G57350 AT3G59020 AT4G16143 AT4G27640 AT4G38760 AT5G05680 AT5G19820 AT2G40430 AT1G33410 AT3G63130
1.17E-07	23	119	Nucleocytoplasmic transport	AT1G13160 AT1G24706 AT1G63810 AT1G72320 AT1G80680 AT2G02160 AT2G05120 AT2G16950 AT2G31660 AT2G37990 AT2G46520 AT3G49990 AT3G51800 AT3G57350 AT3G59020 AT4G16143 AT4G27640 AT4G38760 AT5G05680 AT5G19820 AT2G40430 AT1G33410 AT3G63130
1.17E-07	15	50	Ribonucleoside monophosphate metabolic process	AT1G63660 AT2G35040 AT2G38280 AT3G21110 AT3G54470 AT1G09830 AT1G29900 AT1G79470 AT2G16570 AT2G37690 AT3G20330 AT3G27740 AT3G55010 AT4G18440 AT4G34740
1.34E-07	25	140	TRNA processing	AT1G50200 AT1G52160 AT1G72090 AT2G32230 AT2G39670 AT2G40570 AT2G44270 AT3G55160 AT4G04670 AT4G17610 AT5G20040 AT5G22800 AT5G50320 AT2G04530 AT1G10490 AT1G49540 AT2G22400 AT3G03710 AT3G21300 AT3G57940 AT4G36390 AT5G14580 AT5G67220 ATCG00040 AT4G38160
1.36E-07	11	25	Regulation of translational fidelity	AT1G04170 AT2G07734 AT2G18720 AT5G39850 ATCG00380 AT1G09620 AT1G14610 AT1G50200 AT4G10320 AT5G22800 AT5G49030
1.40E-07	65	662	Response to temperature stimulus	AT3G55980 AT3G56090 AT4G24280 AT4G37910 AT5G03720 AT5G09590 AT5G49910 AT5G56030 AT5G62020 AT1G08930 AT3G17830 AT4G39960 AT1G10930 AT1G20620 AT1G27730 AT1G42970 AT1G50460 AT1G54490 AT1G55490 AT2G04030 AT2G33800 AT2G35040 AT2G37190 AT2G37220 AT2G38340 AT2G38470 AT2G39460 AT2G39810 AT2G40140 AT3G09200 AT3G14210 AT3G22310 AT3G23830 AT3G23990 AT3G48360 AT3G49910 AT3G57260 AT4G02520 AT4G17090 AT4G17250…
1.45E-07	15	51	Protein targeting to chloroplast	AT1G06950 AT3G46740 AT5G16620 AT3G04340 AT5G22640 AT5G64580 ATCG01130 ATCG01280 AT2G24020 AT2G04030 AT4G24280 AT5G49910 AT5G57180 AT3G48870 AT1G02280
1.45E-07	15	51	Establishment of protein localization to chloroplast	AT1G06950 AT3G46740 AT5G16620 AT3G04340 AT5G22640 AT5G64580 ATCG01130 ATCG01280 AT2G24020 AT2G04030 AT4G24280 AT5G49910 AT5G57180 AT3G48870 AT1G02280
1.48E-07	12	31	Branched-chain amino acid biosynthetic process	AT1G18500 AT1G80560 AT2G31810 AT3G10050 AT3G23940 AT3G48560 AT3G58610 AT5G16290 AT5G23010 AT1G14810 AT2G43100 AT3G49680
1.74E-07	228	3511	Organic cyclic compound biosynthetic process	AT1G03280 AT1G04020 AT1G04870 AT1G07050 AT1G07530 AT1G10170 AT1G10450 AT1G16910 AT1G25440 AT1G26370 AT1G29900 AT1G30820 AT1G32640 AT1G35660 AT1G49130 AT1G52890 AT1G63660 AT1G64490 AT1G67310 AT1G67500 AT1G68520 AT1G68990 AT1G69200 AT1G73805 AT1G74470 AT1G79000 AT1G79470 AT2G02955 AT2G05120 AT2G07698 AT2G16570 AT2G17930 AT2G19385 AT2G20570 AT2G21790 AT2G22300 AT2G22430 AT2G22450 AT2G24120 AT2G27840…
1.85E-07	76	835	Protein-containing complex subunit organization	AT1G03280 AT1G03530 AT1G04170 AT1G12920 AT1G30960 AT1G48920 AT1G52930 AT1G67120 AT1G80070 AT1G80260 AT2G07690 AT2G18720 AT2G37190 AT2G37270 AT2G39460 AT2G40010 AT2G40430 AT2G44860 AT3G05790 AT3G09200 AT3G23620 AT3G46740 AT3G49180 AT3G53430 AT3G54710 AT3G57350 AT3G58700 AT4G01310 AT4G04180 AT4G09730 AT4G10710 AT4G26110 AT5G20920 AT5G26860 AT5G38720 AT5G39740 AT5G45775 AT5G52820 AT5G56950 AT5G60670…
2.48E-07	15	53	Protein localization to chloroplast	AT1G06950 AT3G46740 AT5G16620 AT3G04340 AT5G22640 AT5G64580 ATCG01130 ATCG01280 AT2G24020 AT2G04030 AT4G24280 AT5G49910 AT5G57180 AT3G48870 AT1G02280
2.78E-07	49	444	Response to cold	AT3G55980 AT3G56090 AT1G08930 AT1G10930 AT1G20620 AT1G27730 AT1G42970 AT1G50460 AT1G55490 AT2G33800 AT2G35040 AT2G37190 AT2G37220 AT2G38470 AT2G39460 AT2G39810 AT2G40140 AT3G09200 AT3G14210 AT3G22310 AT3G23830 AT3G48360 AT3G49910 AT3G57260 AT4G02520 AT4G17090 AT4G21150 AT4G24280 AT4G25490 AT4G37610 AT5G08620 AT5G20250 AT5G57560 AT5G59820 ATCG00120 ATCG00480 AT2G22300 AT3G55160 AT1G10760 AT1G33410…
2.88E-07	25	146	Embryo sac development	AT1G18370 AT3G48360 AT1G15440 AT1G17690 AT1G29940 AT1G31660 AT1G67120 AT1G72440 AT1G80560 AT2G01730 AT2G47990 AT3G06430 AT3G11964 AT3G23940 AT3G56990 AT3G60360 AT4G14040 AT4G15570 AT4G33050 AT4G34200 AT5G05560 AT5G41190 AT5G45140 AT5G52820 AT5G55820
4.23E-07	9	17	IMP biosynthetic process	AT2G35040 AT2G38280 AT3G21110 AT1G09830 AT2G16570 AT2G37690 AT3G55010 AT4G18440 AT4G34740
4.31E-07	41	342	Protein localization to organelle	AT1G06950 AT1G61570 AT1G80680 AT2G05120 AT2G16950 AT2G31660 AT2G33210 AT2G46520 AT3G04800 AT3G23990 AT3G46740 AT3G57350 AT3G59020 AT4G16143 AT4G17140 AT4G27640 AT4G38760 AT5G05680 AT5G08470 AT5G16620 AT5G17710 AT5G19820 AT5G24740 AT5G60730 AT3G04340 AT5G22640 AT5G64580 ATCG01130 ATCG01280 AT1G64220 AT5G51540 AT5G66960 AT2G24020 AT2G04030 AT4G24280 AT5G09420 AT5G49910 AT5G57180 AT3G48870 AT1G02280…
6.65E-07	16	65	Chlorophyll biosynthetic process	AT1G74470 AT4G18480 AT5G45930 AT1G03630 AT1G08520 AT1G44446 AT3G14930 AT3G48730 AT3G51820 AT4G27440 AT5G13630 AT5G54190 AT5G63570 AT2G20570 AT2G35260 AT3G03710
6.65E-07	12	35	Protein refolding	AT3G17830 AT4G24280 AT4G37910 AT4G39960 AT5G09590 AT5G49910 AT1G55490 AT2G28000 AT2G33210 AT3G13470 AT3G23990 AT5G18820
7.40E-07	41	349	Response to cadmium ion	AT1G07930 AT1G20620 AT1G29880 AT1G42970 AT1G49760 AT1G50200 AT1G68560 AT1G71030 AT1G74560 AT1G74840 AT2G21790 AT2G23350 AT2G33800 AT2G46280 AT3G09200 AT3G11830 AT3G12670 AT3G14930 AT3G19170 AT3G23990 AT3G54470 AT3G56070 AT3G58610 AT3G60750 AT4G02520 AT4G02930 AT4G10320 AT4G11360 AT4G13780 AT4G24280 AT4G29060 AT4G37260 AT4G37910 AT5G09590 AT5G11170 AT5G11200 AT5G49910 AT5G59430 AT5G60390 ATCG00490…
7.40E-07	11	29	Purine nucleoside monophosphate biosynthetic process	AT1G63660 AT2G35040 AT2G38280 AT3G21110 AT1G09830 AT1G79470 AT2G16570 AT2G37690 AT3G55010 AT4G18440 AT4G34740
7.40E-07	11	29	Purine ribonucleoside monophosphate biosynthetic process	AT1G63660 AT2G35040 AT2G38280 AT3G21110 AT1G09830 AT1G79470 AT2G16570 AT2G37690 AT3G55010 AT4G18440 AT4G34740
7.43E-07	9	18	IMP metabolic process	AT2G35040 AT2G38280 AT3G21110 AT1G09830 AT2G16570 AT2G37690 AT3G55010 AT4G18440 AT4G34740
7.43E-07	130	1772	Cellular response to chemical stimulus	AT1G01720 AT1G03220 AT1G07135 AT1G23710 AT1G27730 AT1G30040 AT1G43800 AT1G66180 AT1G72900 AT1G72910 AT1G72920 AT1G73500 AT1G76600 AT1G76650 AT2G15890 AT2G26190 AT2G36800 AT2G40000 AT2G40140 AT2G41100 AT3G02550 AT3G07350 AT3G10020 AT3G30775 AT3G55980 AT3G56400 AT3G56880 AT4G13395 AT4G24110 AT4G24230 AT4G24570 AT4G29780 AT4G32480 AT5G06320 AT5G19120 AT5G19230 AT5G19240 AT5G20250 AT5G57560 AT5G59820…
7.53E-07	22	122	Purine ribonucleotide biosynthetic process	AT1G63660 AT1G79470 AT2G07698 AT2G35040 AT2G38280 AT3G21110 ATCG00120 ATCG00140 ATCG00150 ATCG00470 ATCG00480 AT1G09830 AT1G36160 AT1G36180 AT2G07687 AT2G16570 AT2G37690 AT3G55010 AT4G18440 AT4G34740 ATCG00130 ATCG00500
8.67E-07	243	3874	Regulation of metabolic process	AT1G02080 AT1G04020 AT1G04170 AT1G04400 AT1G04870 AT1G07050 AT1G07530 AT1G10170 AT1G10450 AT1G15870 AT1G21650 AT1G25440 AT1G26370 AT1G32640 AT1G35660 AT1G48630 AT1G49130 AT1G50030 AT1G52890 AT1G54490 AT1G64490 AT1G67310 AT1G68520 AT1G73500 AT1G73805 AT1G75660 AT1G79000 AT1G79950 AT2G05120 AT2G07734 AT2G16600 AT2G17930 AT2G18720 AT2G19385 AT2G20570 AT2G22300 AT2G22430 AT2G27840 AT2G29200 AT2G34640…
9.44E-07	30	213	Organelle assembly	AT1G30960 AT1G52930 AT1G67120 AT1G80260 AT2G37190 AT2G37270 AT2G39460 AT2G40010 AT2G40430 AT2G44860 AT3G09200 AT3G19190 AT3G23620 AT3G49180 AT3G53430 AT3G58700 AT4G01310 AT4G05190 AT4G09730 AT5G38720 AT5G39740 AT5G45775 AT5G52820 AT5G60670 AT5G61770 ATCG00660 ATCG00750 ATCG00810 ATCG00820 AT4G15770
9.55E-07	229	3610	Regulation of macromolecule metabolic process	AT1G02080 AT1G04020 AT1G04170 AT1G04400 AT1G04870 AT1G07050 AT1G07530 AT1G10170 AT1G10450 AT1G15870 AT1G25440 AT1G26370 AT1G32640 AT1G35660 AT1G48630 AT1G49130 AT1G52890 AT1G54490 AT1G64490 AT1G67310 AT1G68520 AT1G73500 AT1G75660 AT1G79000 AT1G79950 AT2G05120 AT2G07734 AT2G16600 AT2G17930 AT2G18720 AT2G19385 AT2G20570 AT2G22300 AT2G22430 AT2G27840 AT2G29200 AT2G34640 AT2G36720 AT2G38340 AT2G47990…
1.04E-06	11	30	Protein import into chloroplast stroma	AT1G06950 AT3G46740 AT5G16620 AT3G04340 AT5G22640 AT5G64580 ATCG01130 ATCG01280 AT2G24020 AT2G04030 AT3G48870
1.05E-06	132	1820	Response to oxygen-containing compound	AT1G07530 AT1G20620 AT1G27510 AT2G16600 AT2G40140 AT3G27740 AT3G55980 AT3G56090 AT4G32520 AT4G33630 AT5G13530 AT5G45110 AT5G59820 AT1G06190 AT1G08930 AT1G50030 AT1G59870 AT2G38280 AT3G18390 AT3G56400 AT4G28080 AT5G07690 AT5G42950 AT1G10840 AT1G32640 AT1G42550 AT1G49540 AT1G52400 AT1G67120 AT2G22430 AT2G22660 AT2G38340 AT2G42870 AT3G06980 AT3G24650 AT3G50700 AT3G56880 AT4G20940 AT5G26920 AT1G05680…
1.06E-06	87	1052	Cellular component assembly	AT1G03530 AT1G04170 AT1G30960 AT1G48920 AT1G52930 AT1G67120 AT1G79950 AT1G80070 AT1G80260 AT2G07690 AT2G18720 AT2G37190 AT2G37270 AT2G39460 AT2G40010 AT2G40430 AT2G44860 AT3G05790 AT3G09200 AT3G19190 AT3G23620 AT3G46740 AT3G49180 AT3G49500 AT3G53430 AT3G54710 AT3G57350 AT3G58700 AT4G01310 AT4G04180 AT4G05190 AT4G09730 AT4G26110 AT5G20920 AT5G26860 AT5G38720 AT5G39740 AT5G45775 AT5G48120 AT5G52820…
1.31E-06	19	96	Translational elongation	AT1G07930 AT1G45332 AT1G48630 AT3G18130 AT4G02930 AT4G20360 AT4G29060 AT5G24490 AT5G58410 AT5G60390 AT1G01100 AT1G62750 AT2G18720 AT2G25640 AT2G31060 AT3G17170 AT4G25890 AT5G13650 AT5G47700
1.32E-06	100	1274	Reproductive structure development	AT1G25350 AT2G27840 AT3G44750 AT4G13750 AT5G22650 AT5G57660 AT1G04400 AT5G61480 AT1G28420 AT2G06990 AT2G23380 AT3G20810 AT4G11280 AT4G12750 AT4G22140 AT5G61380 AT1G11130 AT1G80680 AT3G24650 AT3G56400 AT4G04890 AT4G21750 AT1G04870 AT1G79000 AT2G20570 AT2G26700 AT2G31880 AT3G07050 AT3G09070 AT3G47620 AT3G49500 AT3G55510 AT3G56090 AT3G61150 AT3G61630 AT4G37590 AT5G65700 AT1G08260 AT1G08410 AT1G14610…
1.45E-06	22	127	Purine nucleotide biosynthetic process	AT1G63660 AT1G79470 AT2G07698 AT2G16570 AT2G35040 AT2G38280 AT3G21110 AT3G55010 AT4G34740 ATCG00120 ATCG00140 ATCG00150 ATCG00470 ATCG00480 AT1G09830 AT1G36160 AT1G36180 AT2G07687 AT2G37690 AT4G18440 ATCG00130 ATCG00500
1.45E-06	100	1277	Reproductive system development	AT1G25350 AT2G27840 AT3G44750 AT4G13750 AT5G22650 AT5G57660 AT1G04400 AT5G61480 AT1G28420 AT2G06990 AT2G23380 AT3G20810 AT4G11280 AT4G12750 AT4G22140 AT5G61380 AT1G11130 AT1G80680 AT3G24650 AT3G56400 AT4G04890 AT4G21750 AT1G04870 AT1G79000 AT2G20570 AT2G26700 AT2G31880 AT3G07050 AT3G09070 AT3G47620 AT3G49500 AT3G55510 AT3G56090 AT3G61150 AT3G61630 AT4G37590 AT5G65700 AT1G08260 AT1G08410 AT1G14610…
1.47E-06	29	206	Regulation of translation	AT1G02080 AT1G04170 AT1G15870 AT1G48630 AT2G07734 AT2G18720 AT3G07110 AT3G16810 AT3G18130 AT3G44260 AT5G02050 AT5G24490 AT5G39850 AT5G58410 ATCG00380 AT2G25900 AT1G10840 AT1G49760 AT1G64790 AT1G72320 AT2G23350 AT2G24050 AT2G29200 AT3G48390 AT4G25880 AT5G42950 AT5G43810 AT5G57870 AT4G16390
1.49E-06	20	107	Nucleic acid transport	AT1G13160 AT1G24706 AT1G63810 AT1G72320 AT1G80680 AT2G02160 AT2G05120 AT2G37990 AT3G49990 AT3G51800 AT3G57350 AT4G38760 AT5G05680 AT1G07140 AT1G33410 AT2G40430 AT5G11170 AT5G11200 AT5G40480 AT5G51200
1.49E-06	20	107	RNA transport	AT1G13160 AT1G24706 AT1G63810 AT1G72320 AT1G80680 AT2G02160 AT2G05120 AT2G37990 AT3G49990 AT3G51800 AT3G57350 AT4G38760 AT5G05680 AT1G07140 AT1G33410 AT2G40430 AT5G11170 AT5G11200 AT5G40480 AT5G51200
1.49E-06	20	107	Establishment of RNA localization	AT1G13160 AT1G24706 AT1G63810 AT1G72320 AT1G80680 AT2G02160 AT2G05120 AT2G37990 AT3G49990 AT3G51800 AT3G57350 AT4G38760 AT5G05680 AT1G07140 AT1G33410 AT2G40430 AT5G11170 AT5G11200 AT5G40480 AT5G51200
1.49E-06	21	117	RNA localization	AT1G13160 AT1G24706 AT1G63810 AT1G72320 AT1G80680 AT2G02160 AT2G05120 AT2G37990 AT3G49990 AT3G51800 AT3G57350 AT4G38760 AT5G05680 AT5G35910 AT1G07140 AT1G33410 AT2G40430 AT5G11170 AT5G11200 AT5G40480 AT5G51200
1.69E-06	21	118	Protein transmembrane transport	AT1G06950 AT2G33210 AT3G04800 AT3G23990 AT3G46740 AT5G08470 AT5G16620 AT5G17710 AT3G04340 AT5G22640 AT5G64580 ATCG01130 ATCG01280 AT1G02280 AT1G21650 AT1G64220 AT4G01800 AT2G24020 AT2G04030 AT5G09420 AT3G48870
1.92E-06	29	209	Regulation of cellular amide metabolic process	AT1G02080 AT1G04170 AT1G15870 AT1G48630 AT2G07734 AT2G18720 AT3G07110 AT3G16810 AT3G18130 AT3G44260 AT5G02050 AT5G24490 AT5G39850 AT5G58410 ATCG00380 AT2G25900 AT1G10840 AT1G49760 AT1G64790 AT1G72320 AT2G23350 AT2G24050 AT2G29200 AT3G48390 AT4G25880 AT5G42950 AT5G43810 AT5G57870 AT4G16390
1.95E-06	8	15	de novo IMP biosynthetic process	AT2G35040 AT3G21110 AT1G09830 AT2G16570 AT2G37690 AT3G55010 AT4G18440 AT4G34740
1.95E-06	8	15	Isoleucine metabolic process	AT2G31810 AT3G10050 AT3G48560 AT3G58610 AT5G16290 AT1G14810 AT3G23940 AT3G49680
1.95E-06	8	15	Isoleucine biosynthetic process	AT2G31810 AT3G10050 AT3G48560 AT3G58610 AT5G16290 AT1G14810 AT3G23940 AT3G49680
2.75E-06	11	33	Purine nucleoside monophosphate metabolic process	AT1G63660 AT2G35040 AT2G38280 AT3G21110 AT1G09830 AT1G79470 AT2G16570 AT2G37690 AT3G55010 AT4G18440 AT4G34740
2.75E-06	11	33	Purine ribonucleoside monophosphate metabolic process	AT1G63660 AT2G35040 AT2G38280 AT3G21110 AT1G09830 AT1G79470 AT2G16570 AT2G37690 AT3G55010 AT4G18440 AT4G34740
2.90E-06	16	73	Porphyrin-containing compound biosynthetic process	AT1G74470 AT3G14930 AT3G48730 AT4G18480 AT5G45930 AT5G63570 AT1G03630 AT1G08520 AT1G44446 AT3G51820 AT4G27440 AT5G13630 AT5G54190 AT2G20570 AT2G35260 AT3G03710
3.10E-06	19	102	Cytoplasmic translation	AT1G01100 AT1G04170 AT1G12920 AT1G48920 AT2G18020 AT2G18720 AT2G40010 AT2G46280 AT3G09200 AT3G49910 AT4G10450 AT4G17390 AT4G36130 AT5G20920 AT5G47700 AT1G10840 AT3G56150 AT5G25780 AT5G27640
3.11E-06	9	21	Chloroplast rRNA processing	AT2G37220 AT3G52380 AT3G53460 AT1G12800 AT2G31890 AT1G06190 AT2G04270 AT2G33800 AT4G09730
3.35E-06	83	1018	Response to inorganic substance	AT1G20620 AT1G27510 AT3G56090 AT4G33630 AT1G08930 AT5G07690 AT3G56880 AT1G05680 AT1G07930 AT1G27730 AT1G29880 AT1G32640 AT1G42970 AT1G49760 AT1G50200 AT1G52400 AT1G68560 AT1G71030 AT1G74560 AT1G74840 AT2G05520 AT2G15620 AT2G21790 AT2G22430 AT2G23350 AT2G26530 AT2G33800 AT2G38340 AT2G38470 AT2G46280 AT3G09200 AT3G10930 AT3G11830 AT3G12670 AT3G14930 AT3G19170 AT3G23830 AT3G23990 AT3G48360 AT3G54470…
3.43E-06	16	74	Nucleoside monophosphate metabolic process	AT1G63660 AT2G35040 AT2G38280 AT3G21110 AT3G54470 AT1G09830 AT1G29900 AT1G72040 AT1G79470 AT2G16570 AT2G37690 AT3G20330 AT3G27740 AT3G55010 AT4G18440 AT4G34740
4.34E-06	215	3419	Developmental process	AT1G18570 AT1G25350 AT1G62150 AT1G71030 AT1G78930 AT2G16600 AT2G27840 AT2G42620 AT3G44750 AT3G63300 AT4G02990 AT4G12750 AT4G13750 AT4G38160 AT5G07690 AT5G22650 AT5G24690 AT5G49430 AT5G54180 AT5G57660 AT1G04400 AT5G61480 AT1G04020 AT1G14610 AT1G16910 AT1G28330 AT1G28420 AT1G50030 AT2G06990 AT2G15890 AT2G18060 AT2G20300 AT2G23380 AT2G26700 AT2G33830 AT2G47620 AT2G47990 AT3G04740 AT3G06010 AT3G07050…
4.52E-06	65	735	Chromosome organization	AT1G04020 AT1G04870 AT1G10450 AT1G10930 AT1G64960 AT1G79000 AT1G79950 AT1G80680 AT2G05120 AT2G47980 AT3G06010 AT3G07610 AT3G10270 AT3G10690 AT3G20810 AT3G23890 AT3G48430 AT3G49500 AT3G54710 AT3G57060 AT4G10710 AT4G14970 AT4G16420 AT4G21070 AT4G21530 AT4G25630 AT4G26110 AT4G29510 AT4G31120 AT5G04130 AT5G05560 AT5G37630 AT5G40820 AT5G47690 AT5G56950 AT5G67630 AT1G49540 AT4G25340 AT1G04400 AT1G06670…
4.71E-06	6	8	Energy coupled proton transmembrane transport, against electrochemical gradient	ATCG00430 ATCG01010 ATCG01050 ATMG00513 ATMG00580 ATMG01360
4.71E-06	6	8	Electron transport coupled proton transport	ATCG00430 ATCG01010 ATCG01050 ATMG00513 ATMG00580 ATMG01360
4.71E-06	23	148	Photosynthesis, light reaction	AT1G29920 AT2G34430 AT3G50820 ATCG00020 ATCG00270 ATCG00280 ATCG00300 ATCG00420 ATCG00430 ATCG00440 ATCG00570 ATCG00580 ATCG00680 ATCG00730 ATCG01060 ATCG01070 ATCG01090 ATCG01100 ATCG01110 ATCG01250 AT1G68890 ATCG00520 ATCG00540
4.73E-06	16	76	Tetrapyrrole biosynthetic process	AT1G74470 AT3G14930 AT3G48730 AT4G18480 AT5G45930 AT5G63570 AT1G03630 AT1G08520 AT1G44446 AT3G51820 AT4G27440 AT5G13630 AT5G54190 AT2G20570 AT2G35260 AT3G03710
4.73E-06	99	1298	Oxoacid metabolic process	AT1G04020 AT1G09620 AT1G14610 AT1G16410 AT1G17960 AT1G18500 AT1G25350 AT1G29880 AT1G29900 AT1G30040 AT1G43800 AT1G50200 AT1G50460 AT1G52400 AT1G73805 AT1G80560 AT2G25840 AT2G31810 AT2G38210 AT2G38230 AT3G10050 AT3G14390 AT3G23940 AT3G27740 AT3G28740 AT3G30775 AT3G48560 AT3G55400 AT3G57560 AT3G58610 AT4G00620 AT4G10320 AT4G13780 AT4G19710 AT4G21070 AT4G24830 AT4G32520 AT4G34200 AT4G34710 AT5G04140…
4.73E-06	16	76	Nuclear export	AT1G13160 AT1G24706 AT1G63810 AT1G72320 AT1G80680 AT2G02160 AT2G05120 AT2G37990 AT2G46520 AT3G49990 AT3G51800 AT3G57350 AT4G38760 AT5G05680 AT2G40430 AT1G33410
4.73E-06	22	137	Purine-containing compound biosynthetic process	AT1G63660 AT1G79470 AT2G07698 AT2G16570 AT2G35040 AT2G38280 AT3G21110 AT3G55010 AT4G34740 ATCG00120 ATCG00140 ATCG00150 ATCG00470 ATCG00480 AT1G09830 AT1G36160 AT1G36180 AT2G07687 AT2G37690 AT4G18440 ATCG00130 ATCG00500
4.73E-06	185	2855	Multicellular organism development	AT1G25350 AT2G16600 AT2G27840 AT2G42620 AT3G44750 AT3G63300 AT4G13750 AT5G22650 AT5G24690 AT5G57660 AT1G04400 AT5G61480 AT1G04020 AT1G14610 AT1G16910 AT1G28330 AT1G28420 AT1G50030 AT2G06990 AT2G18060 AT2G20300 AT2G23380 AT2G26700 AT2G33830 AT2G47620 AT2G47990 AT3G04740 AT3G06010 AT3G07050 AT3G09070 AT3G20810 AT3G24650 AT3G47620 AT3G51800 AT4G11280 AT4G12750 AT4G22140 AT4G28080 AT5G43810 AT5G61380…
5.04E-06	7	12	Plastid transcription	AT1G69200 AT2G34640 AT3G54090 AT4G20130 AT1G74850 AT3G12080 AT4G02990
5.12E-06	99	1301	Organic acid metabolic process	AT1G04020 AT1G09620 AT1G14610 AT1G16410 AT1G17960 AT1G18500 AT1G25350 AT1G29880 AT1G29900 AT1G30040 AT1G43800 AT1G50200 AT1G50460 AT1G52400 AT1G73805 AT1G80560 AT2G25840 AT2G31810 AT2G38210 AT2G38230 AT3G10050 AT3G14390 AT3G23940 AT3G27740 AT3G28740 AT3G30775 AT3G48560 AT3G55400 AT3G57560 AT3G58610 AT4G00620 AT4G10320 AT4G13780 AT4G19710 AT4G21070 AT4G24830 AT4G32520 AT4G34200 AT4G34710 AT5G04140…
5.12E-06	57	615	Seed development	AT2G27840 AT3G44750 AT4G13750 AT5G22650 AT5G61480 AT3G24650 AT4G04890 AT4G21750 AT2G26700 AT3G09070 AT3G61630 AT1G08410 AT1G11130 AT1G14610 AT1G17690 AT1G21650 AT1G36160 AT1G48920 AT1G50030 AT1G55040 AT1G59870 AT1G68990 AT1G69490 AT2G02955 AT2G15890 AT2G20300 AT2G28000 AT2G38280 AT3G06010 AT3G06430 AT3G07050 AT3G12080 AT3G14900 AT3G16810 AT3G18110 AT3G20630 AT3G27670 AT3G48110 AT3G49240 AT4G02990…
5.24E-06	34	285	Response to organonitrogen compound	AT1G07530 AT2G40140 AT3G27740 AT3G55980 AT4G03510 AT4G04180 AT4G32520 AT5G59820 AT1G50030 AT1G08930 AT1G27730 AT1G32640 AT1G59870 AT1G80840 AT2G04240 AT2G17040 AT2G18060 AT2G38470 AT3G46600 AT3G56400 AT4G11360 AT4G17490 AT4G17500 AT4G23810 AT4G31800 AT4G33050 AT4G37260 AT4G37610 AT5G03720 AT5G58610 AT5G62020 AT2G22300 AT5G11510 AT2G32400
5.36E-06	46	452	Cell division	AT1G02730 AT1G13650 AT1G55850 AT3G05330 AT3G54710 AT1G18370 AT1G53140 AT2G34680 AT2G47980 AT2G47990 AT3G57060 AT4G05190 AT4G21530 AT4G22970 AT5G05560 AT5G18700 AT5G37630 AT5G47690 AT1G28370 AT1G74930 AT4G11280 AT4G17490 AT4G17500 AT5G61480 AT5G61600 AT3G17360 AT3G19050 AT3G23670 AT3G58650 AT5G11510 AT5G26910 AT1G08260 AT1G54490 AT1G80080 AT2G40360 AT2G40430 AT2G47420 AT3G51800 AT3G56370 AT3G63130…
6.16E-06	10	29	Cleavage involved in rRNA processing	AT1G06720 AT1G72320 AT2G37990 AT3G15140 AT5G08180 AT5G16750 AT5G22100 AT5G35910 AT5G41190 AT1G48920
7.39E-06	12	44	Mitochondrial translation	AT1G15870 AT1G29880 AT1G45332 AT1G62750 AT4G02930 AT4G20360 AT4G29060 AT5G02050 AT5G49030 ATCG00790 ATMG00080 AT1G50200
8.25E-06	15	70	RNA export from nucleus	AT1G13160 AT1G24706 AT1G63810 AT1G72320 AT1G80680 AT2G02160 AT2G05120 AT2G37990 AT3G49990 AT3G51800 AT3G57350 AT4G38760 AT5G05680 AT2G40430 AT1G33410
8.60E-06	31	252	Ribonucleotide metabolic process	AT1G30820 AT1G50460 AT1G63660 AT1G79470 AT2G07698 AT2G35040 AT2G38280 AT3G12670 AT3G20330 AT3G21110 AT3G54470 ATCG00120 ATCG00140 ATCG00150 ATCG00470 ATCG00480 AT1G30680 AT1G09830 AT1G29900 AT1G36160 AT1G36180 AT2G07687 AT2G16570 AT2G37690 AT3G27740 AT3G55010 AT4G18440 AT4G34740 AT5G50950 ATCG00130 ATCG00500
8.61E-06	10	30	Nucleobase biosynthetic process	AT1G29900 AT1G30820 AT3G12670 AT3G27740 AT3G54470 AT3G55010 AT1G09830 AT2G16570 AT3G20330 AT4G34740
9.07E-06	13	53	Protein import into nucleus	AT1G80680 AT2G05120 AT2G16950 AT2G31660 AT2G46520 AT3G57350 AT3G59020 AT4G16143 AT4G27640 AT4G38760 AT5G05680 AT5G19820 AT3G63130
9.25E-06	12	45	RRNA modification	AT1G10490 AT2G39670 AT2G47420 AT3G19440 AT3G57150 AT3G57940 AT4G25630 AT4G25730 AT4G26600 AT5G08180 AT5G55920 AT5G13830
9.25E-06	71	850	Establishment of localization in cell	AT1G06950 AT1G13160 AT1G24706 AT1G61570 AT1G63810 AT1G72320 AT1G80680 AT2G02160 AT2G05120 AT2G16950 AT2G31660 AT2G33210 AT2G37990 AT2G44640 AT2G46520 AT3G04800 AT3G19960 AT3G23990 AT3G46740 AT3G49990 AT3G51720 AT3G51800 AT3G54710 AT3G57350 AT3G59020 AT4G16143 AT4G17140 AT4G27640 AT4G33200 AT4G38760 AT5G05680 AT5G08470 AT5G13530 AT5G16620 AT5G17710 AT5G19820 AT5G24740 AT5G55520 AT5G60730 ATCG00480…
9.25E-06	18	100	Intracellular protein transmembrane transport	AT1G06950 AT2G33210 AT3G04800 AT3G23990 AT3G46740 AT5G08470 AT5G16620 AT5G17710 AT3G04340 AT5G22640 AT5G64580 ATCG01130 ATCG01280 AT1G64220 AT2G24020 AT2G04030 AT5G09420 AT3G48870
1.03E-05	57	630	Intracellular protein transport	AT1G06950 AT1G13160 AT1G24706 AT1G61570 AT1G63810 AT1G72320 AT1G80680 AT2G02160 AT2G05120 AT2G16950 AT2G31660 AT2G33210 AT2G37990 AT2G46520 AT3G04800 AT3G23990 AT3G46740 AT3G49990 AT3G51800 AT3G57350 AT3G59020 AT4G16143 AT4G17140 AT4G27640 AT4G38760 AT5G05680 AT5G08470 AT5G16620 AT5G17710 AT5G19820 AT5G24740 AT5G60730 AT3G04340 AT5G22640 AT5G64580 ATCG01130 ATCG01280 AT1G02280 AT1G21650 AT1G23935…
1.08E-05	17	91	Chlorophyll metabolic process	AT1G08550 AT1G74470 AT4G18480 AT5G45930 AT1G03630 AT1G08520 AT1G44446 AT3G14930 AT3G48730 AT3G51820 AT4G27440 AT5G13630 AT5G54190 AT5G63570 AT2G20570 AT2G35260 AT3G03710
1.15E-05	31	256	Protein targeting	AT1G06950 AT1G61570 AT2G33210 AT3G04800 AT3G23990 AT3G46740 AT4G17140 AT5G08470 AT5G16620 AT5G17710 AT5G24740 AT5G60730 AT3G04340 AT5G22640 AT5G64580 ATCG01130 ATCG01280 AT1G21650 AT1G64220 AT4G01800 AT5G51540 AT5G66960 AT2G24020 AT2G04030 AT4G24280 AT5G09420 AT5G49910 AT5G57180 AT2G20990 AT3G48870 AT1G02280
1.15E-05	6	9	Valine biosynthetic process	AT2G31810 AT3G48560 AT3G58610 AT5G16290 AT3G23940 AT3G49680
1.16E-05	38	351	Alpha-amino acid metabolic process	AT1G18500 AT1G29900 AT1G80560 AT2G31810 AT3G10050 AT3G14390 AT3G27740 AT3G30775 AT3G48560 AT3G57560 AT3G58610 AT4G19710 AT4G24830 AT4G32520 AT4G34710 AT5G04140 AT5G10920 AT5G16290 AT5G23010 AT5G65860 AT1G14810 AT1G30820 AT1G63660 AT1G80600 AT2G16570 AT2G23960 AT2G40000 AT2G43100 AT3G12670 AT3G23940 AT3G49680 AT3G57060 AT3G60880 AT4G11280 AT4G34200 AT4G34740 AT1G65860 AT4G12030
1.25E-05	27	206	Response to wounding	AT4G12030 AT1G01720 AT1G27730 AT1G32640 AT1G32920 AT1G65390 AT1G66760 AT1G72920 AT1G73500 AT1G74930 AT1G76650 AT1G80840 AT2G18060 AT3G19710 AT3G44260 AT3G44860 AT3G45140 AT3G48360 AT3G61060 AT4G11280 AT4G23600 AT4G34710 AT4G35770 AT5G06320 AT5G07690 AT5G59820 AT2G20990
1.26E-05	115	1612	Post-embryonic development	AT1G25350 AT2G16600 AT2G27840 AT3G44750 AT4G13750 AT5G22650 AT5G57660 AT1G04400 AT5G61480 AT1G28420 AT2G06990 AT2G23380 AT3G20810 AT4G12750 AT4G22140 AT5G61380 AT1G11130 AT1G80680 AT2G34680 AT3G24650 AT3G47620 AT3G56400 AT4G04890 AT4G21750 AT1G04870 AT1G32640 AT1G48630 AT1G79000 AT2G20570 AT2G26700 AT2G31880 AT3G07050 AT3G09070 AT3G18130 AT3G49500 AT3G55510 AT3G56090 AT3G61150 AT3G61630 AT4G07410…
1.29E-05	58	651	Fruit development	AT2G27840 AT3G44750 AT4G13750 AT5G22650 AT5G61480 AT4G11280 AT3G24650 AT4G04890 AT4G21750 AT2G26700 AT3G09070 AT3G61630 AT1G08410 AT1G11130 AT1G14610 AT1G17690 AT1G21650 AT1G36160 AT1G48920 AT1G50030 AT1G55040 AT1G59870 AT1G68990 AT1G69490 AT2G02955 AT2G15890 AT2G20300 AT2G28000 AT2G38280 AT3G06010 AT3G06430 AT3G07050 AT3G12080 AT3G14900 AT3G16810 AT3G18110 AT3G20630 AT3G27670 AT3G48110 AT3G49240…
1.29E-05	178	2772	Regulation of cellular macromolecule biosynthetic process	AT1G02080 AT1G04020 AT1G04170 AT1G04870 AT1G07050 AT1G07530 AT1G10170 AT1G10450 AT1G15870 AT1G25440 AT1G26370 AT1G32640 AT1G35660 AT1G48630 AT1G49130 AT1G52890 AT1G64490 AT1G67310 AT1G68520 AT1G79000 AT2G05120 AT2G07734 AT2G17930 AT2G18720 AT2G19385 AT2G20570 AT2G22300 AT2G22430 AT2G27840 AT2G34640 AT2G36720 AT2G38340 AT2G47990 AT3G01600 AT3G04740 AT3G06010 AT3G06530 AT3G07110 AT3G07610 AT3G16810…
1.51E-05	129	1870	Response to endogenous stimulus	AT1G33600 AT2G01950 AT2G07698 AT2G16600 AT3G27740 AT3G56090 AT3G63300 AT4G32520 AT5G13530 AT5G45110 AT5G57090 AT5G65700 AT1G06190 AT1G50030 AT1G59870 AT1G78370 AT1G78830 AT2G33210 AT2G37270 AT2G38280 AT3G07110 AT3G09200 AT3G18390 AT3G21110 AT3G46740 AT3G51800 AT4G01310 AT4G18480 AT4G28080 AT4G37260 AT4G37910 AT5G02870 AT5G42950 AT5G45930 ATCG00130 ATCG00780 AT1G10840 AT1G13670 AT1G19770 AT1G28370…
1.63E-05	13	56	Import into nucleus	AT1G80680 AT2G05120 AT2G16950 AT2G31660 AT2G46520 AT3G57350 AT3G59020 AT4G16143 AT4G27640 AT4G38760 AT5G05680 AT5G19820 AT3G63130
1.63E-05	17	94	TRNA modification	AT1G50200 AT1G72090 AT2G39670 AT2G40570 AT2G44270 AT3G55160 AT4G04670 AT4G17610 AT5G20040 AT5G22800 AT5G50320 AT1G10490 AT2G22400 AT3G21300 AT3G57940 AT4G36390 AT5G67220
1.64E-05	31	261	Ribose phosphate metabolic process	AT1G30820 AT1G50460 AT1G63660 AT1G79470 AT2G07698 AT2G35040 AT2G38280 AT3G12670 AT3G20330 AT3G21110 AT3G54470 ATCG00120 ATCG00140 ATCG00150 ATCG00470 ATCG00480 AT1G30680 AT1G09830 AT1G29900 AT1G36160 AT1G36180 AT2G07687 AT2G16570 AT2G37690 AT3G27740 AT3G55010 AT4G18440 AT4G34740 AT5G50950 ATCG00130 ATCG00500
1.64E-05	14	65	TRNA aminoacylation for protein translation	AT1G09620 AT1G14610 AT1G17960 AT1G25350 AT1G29880 AT1G50200 AT2G25840 AT3G55400 AT4G10320 AT4G13780 AT5G22800 AT5G26710 AT5G49030 AT3G48110
1.98E-05	13	57	Branched-chain amino acid metabolic process	AT1G18500 AT1G80560 AT2G31810 AT3G10050 AT3G23940 AT3G48560 AT3G58610 AT5G16290 AT5G23010 AT1G14810 AT2G43100 AT3G19710 AT3G49680
2.00E-05	9	26	Maturation of 5.8S rRNA from tricistronic rRNA transcript (SSU-rRNA, 5.8S rRNA, LSU-rRNA)	AT1G72320 AT2G37990 AT3G15140 AT4G25730 AT4G27010 AT5G35910 AT2G40360 AT5G14520 AT5G15550
2.09E-05	178	2796	Regulation of macromolecule biosynthetic process	AT1G02080 AT1G04020 AT1G04170 AT1G04870 AT1G07050 AT1G07530 AT1G10170 AT1G10450 AT1G15870 AT1G25440 AT1G26370 AT1G32640 AT1G35660 AT1G48630 AT1G49130 AT1G52890 AT1G64490 AT1G67310 AT1G68520 AT1G79000 AT2G05120 AT2G07734 AT2G17930 AT2G18720 AT2G19385 AT2G20570 AT2G22300 AT2G22430 AT2G27840 AT2G34640 AT2G36720 AT2G38340 AT2G47990 AT3G01600 AT3G04740 AT3G06010 AT3G06530 AT3G07110 AT3G07610 AT3G16810…
2.09E-05	183	2891	Regulation of cellular biosynthetic process	AT1G02080 AT1G04020 AT1G04170 AT1G04870 AT1G07050 AT1G07530 AT1G10170 AT1G10450 AT1G15870 AT1G25440 AT1G26370 AT1G32640 AT1G35660 AT1G48630 AT1G49130 AT1G52890 AT1G64490 AT1G67310 AT1G68520 AT1G73805 AT1G79000 AT2G05120 AT2G07734 AT2G17930 AT2G18720 AT2G19385 AT2G20570 AT2G22300 AT2G22430 AT2G27840 AT2G34640 AT2G36720 AT2G38340 AT2G47990 AT3G01600 AT3G04740 AT3G06010 AT3G06530 AT3G07110 AT3G07610…
2.09E-05	135	1993	System development	AT1G25350 AT2G27840 AT3G44750 AT4G13750 AT5G22650 AT5G24690 AT5G57660 AT1G04400 AT5G61480 AT1G28420 AT2G06990 AT2G23380 AT2G42620 AT3G20810 AT4G11280 AT4G12750 AT4G22140 AT5G61380 AT1G11130 AT1G80680 AT2G34680 AT3G24650 AT3G56400 AT4G04890 AT4G21750 AT1G04870 AT1G48630 AT1G79000 AT2G20570 AT2G26700 AT2G31880 AT3G07050 AT3G09070 AT3G18130 AT3G26540 AT3G47620 AT3G49500 AT3G55510 AT3G56090 AT3G61150…
2.33E-05	14	67	Mitochondrial RNA metabolic process	AT1G29880 AT1G52160 AT1G68990 AT2G24120 AT3G03710 AT3G23830 AT4G20020 AT5G14580 AT5G15700 AT5G39840 AT5G54180 AT1G50200 AT3G22150 AT3G27550
2.36E-05	13	58	de novo protein folding	AT1G55490 AT2G28000 AT2G33210 AT3G13470 AT3G17830 AT3G23990 AT4G24280 AT4G37910 AT4G39960 AT5G09590 AT5G18820 AT5G49910 AT5G55220
2.37E-05	55	618	Negative regulation of gene expression	AT1G02080 AT1G10170 AT1G10450 AT1G54490 AT1G75660 AT2G19385 AT2G27840 AT3G03710 AT3G07110 AT3G44260 AT3G44750 AT3G46210 AT3G49500 AT4G12750 AT4G37510 AT5G14580 AT5G22650 AT5G24490 AT5G35910 AT5G42540 AT5G53770 AT1G27730 AT2G25900 AT2G30400 AT5G61380 AT1G15910 AT1G50410 AT2G23380 AT3G20010 AT3G48390 AT4G04030 AT5G23080 AT5G42950 AT5G43810 AT2G39810 AT3G10930 AT2G16950 AT3G27670 AT1G04020 AT1G05490…
2.48E-05	41	407	Organophosphate biosynthetic process	AT1G29900 AT1G30820 AT1G63660 AT1G79470 AT2G07698 AT2G16570 AT2G21790 AT2G35040 AT2G38210 AT2G38230 AT2G38280 AT3G12670 AT3G20330 AT3G21110 AT3G27740 AT3G54470 AT3G55010 AT4G16700 AT4G34740 ATCG00120 ATCG00140 ATCG00150 ATCG00470 ATCG00480 AT1G30680 AT1G02390 AT1G09830 AT1G36160 AT1G36180 AT1G50030 AT1G72040 AT2G07687 AT2G37690 AT3G57660 AT4G18440 AT5G20840 ATCG00130 ATCG00500 AT3G03710 AT3G47450…
2.73E-05	14	68	Amino acid activation	AT1G09620 AT1G14610 AT1G17960 AT1G25350 AT1G29880 AT1G50200 AT2G25840 AT3G55400 AT4G10320 AT4G13780 AT5G22800 AT5G26710 AT5G49030 AT3G48110
2.73E-05	14	68	TRNA aminoacylation	AT1G09620 AT1G14610 AT1G17960 AT1G25350 AT1G29880 AT1G50200 AT2G25840 AT3G55400 AT4G10320 AT4G13780 AT5G22800 AT5G26710 AT5G49030 AT3G48110
3.11E-05	200	3238	Anatomical structure development	AT1G25350 AT2G16600 AT2G27840 AT2G42620 AT3G44750 AT3G63300 AT4G12750 AT4G13750 AT5G22650 AT5G24690 AT5G49430 AT5G57660 AT1G04400 AT5G61480 AT1G04020 AT1G14610 AT1G16910 AT1G28330 AT1G28420 AT1G50030 AT2G06990 AT2G15890 AT2G18060 AT2G20300 AT2G23380 AT2G26700 AT2G33830 AT2G47620 AT2G47990 AT3G04740 AT3G06010 AT3G07050 AT3G09070 AT3G20810 AT3G24650 AT3G47620 AT3G49500 AT3G51800 AT4G11280 AT4G22140…
3.12E-05	31	270	Electron transport chain	AT2G07687 AT2G07698 ATMG00160 ATMG01360 AT2G07689 AT2G46650 AT3G43600 AT5G42150 ATCG00020 ATCG00210 ATCG00270 ATCG00280 ATCG00340 ATCG00350 ATCG00540 ATCG00570 ATCG00580 ATCG00590 ATCG00600 ATCG00680 ATCG00720 ATCG00730 ATCG01010 ATCG01050 ATCG01060 ATCG01070 ATCG01250 ATMG00513 ATMG00580 ATMG00650 AT3G50820
3.32E-05	35	326	Nucleoside phosphate metabolic process	AT1G30820 AT1G50460 AT1G63660 AT1G79470 AT2G07698 AT2G16570 AT2G21790 AT2G35040 AT2G38280 AT3G12670 AT3G20330 AT3G21110 AT3G54470 AT3G55010 AT4G34740 ATCG00120 ATCG00140 ATCG00150 ATCG00470 ATCG00480 AT1G30680 AT1G09830 AT1G29900 AT1G36160 AT1G36180 AT1G72040 AT2G07687 AT2G37690 AT3G27740 AT4G18440 AT5G50950 ATCG00130 ATCG00500 AT1G04400 AT1G29880
3.45E-05	183	2917	Regulation of biosynthetic process	AT1G02080 AT1G04020 AT1G04170 AT1G04870 AT1G07050 AT1G07530 AT1G10170 AT1G10450 AT1G15870 AT1G25440 AT1G26370 AT1G32640 AT1G35660 AT1G48630 AT1G49130 AT1G52890 AT1G64490 AT1G67310 AT1G68520 AT1G73805 AT1G79000 AT2G05120 AT2G07734 AT2G17930 AT2G18720 AT2G19385 AT2G20570 AT2G22300 AT2G22430 AT2G27840 AT2G34640 AT2G36720 AT2G38340 AT2G47990 AT3G01600 AT3G04740 AT3G06010 AT3G06530 AT3G07110 AT3G07610…
3.45E-05	37	355	Response to nitrogen compound	AT1G07530 AT2G40140 AT3G27740 AT3G55980 AT4G03510 AT4G04180 AT4G32520 AT5G59820 AT1G50030 AT1G08930 AT1G27730 AT1G32640 AT1G59870 AT1G80840 AT2G04240 AT2G15620 AT2G17040 AT2G18060 AT2G38470 AT3G46600 AT3G48360 AT3G56400 AT4G11360 AT4G17490 AT4G17500 AT4G23810 AT4G31800 AT4G33050 AT4G37260 AT4G37610 AT5G03720 AT5G58610 AT5G62020 AT2G22300 AT4G24020 AT5G11510 AT2G32400
4.05E-05	171	2696	RNA biosynthetic process	AT1G03280 AT1G04020 AT1G04870 AT1G07050 AT1G07530 AT1G10170 AT1G10450 AT1G16910 AT1G25440 AT1G26370 AT1G32640 AT1G35660 AT1G49130 AT1G52890 AT1G64490 AT1G67310 AT1G68520 AT1G68990 AT1G69200 AT1G79000 AT2G02955 AT2G05120 AT2G17930 AT2G19385 AT2G20570 AT2G22300 AT2G22430 AT2G24120 AT2G27840 AT2G34640 AT2G36720 AT2G38340 AT2G47990 AT3G01600 AT3G04740 AT3G06010 AT3G06530 AT3G07610 AT3G44750 AT3G46600…
4.05E-05	169	2658	Transcription, DNA-templated	AT1G03280 AT1G04020 AT1G04870 AT1G07050 AT1G07530 AT1G10170 AT1G10450 AT1G16910 AT1G25440 AT1G26370 AT1G32640 AT1G35660 AT1G49130 AT1G52890 AT1G64490 AT1G67310 AT1G68520 AT1G68990 AT1G69200 AT1G79000 AT2G02955 AT2G05120 AT2G17930 AT2G19385 AT2G20570 AT2G22300 AT2G22430 AT2G24120 AT2G27840 AT2G34640 AT2G36720 AT2G38340 AT2G47990 AT3G01600 AT3G04740 AT3G06010 AT3G06530 AT3G07610 AT3G44750 AT3G46600…
4.39E-05	85	1130	Carboxylic acid metabolic process	AT1G04020 AT1G09620 AT1G14610 AT1G17960 AT1G18500 AT1G25350 AT1G29880 AT1G29900 AT1G30040 AT1G43800 AT1G50200 AT1G50460 AT1G73805 AT1G80560 AT2G25840 AT2G31810 AT2G38210 AT2G38230 AT3G10050 AT3G14390 AT3G23940 AT3G27740 AT3G30775 AT3G48560 AT3G55400 AT3G57560 AT3G58610 AT4G00620 AT4G10320 AT4G13780 AT4G19710 AT4G21070 AT4G24830 AT4G32520 AT4G34200 AT4G34710 AT5G04140 AT5G10920 AT5G16290 AT5G22800…
4.46E-05	14	71	Microtubule-based movement	AT1G18370 AT1G59540 AT2G37420 AT3G10180 AT3G17360 AT3G19050 AT3G20150 AT3G23670 AT3G44050 AT4G05190 AT5G23910 AT5G55520 AT5G60930 AT5G65930
4.50E-05	46	493	Response to metal ion	AT1G07930 AT1G20620 AT1G29880 AT1G42970 AT1G49760 AT1G50200 AT1G68560 AT1G71030 AT1G74560 AT1G74840 AT2G21790 AT2G23350 AT2G26530 AT2G33800 AT2G46280 AT3G09200 AT3G11830 AT3G12670 AT3G14930 AT3G19170 AT3G23990 AT3G54470 AT3G56070 AT3G56090 AT3G58610 AT3G60750 AT4G02520 AT4G02930 AT4G10320 AT4G11280 AT4G11360 AT4G13780 AT4G24280 AT4G29060 AT4G37260 AT4G37910 AT5G09590 AT5G11170 AT5G11200 AT5G49910…
4.50E-05	15	81	RNA methylation	AT2G22400 AT2G39670 AT2G47420 AT3G55160 AT4G04670 AT4G17610 AT4G25630 AT4G25730 AT4G26600 AT5G13830 AT5G55920 AT2G19870 AT2G28450 AT3G21300 AT3G27180
4.63E-05	214	3533	Regulation of cellular metabolic process	AT1G02080 AT1G04020 AT1G04170 AT1G04870 AT1G07050 AT1G07530 AT1G10170 AT1G10450 AT1G15870 AT1G21650 AT1G25440 AT1G26370 AT1G32640 AT1G35660 AT1G48630 AT1G49130 AT1G50030 AT1G52890 AT1G64490 AT1G67310 AT1G68520 AT1G73500 AT1G73805 AT1G79000 AT1G79950 AT2G05120 AT2G07734 AT2G16600 AT2G17930 AT2G18720 AT2G19385 AT2G20570 AT2G22300 AT2G22430 AT2G27840 AT2G34640 AT2G36720 AT2G38340 AT2G47990 AT3G01600…
4.66E-05	94	1289	Negative regulation of biological process	AT1G02080 AT1G04020 AT1G10170 AT1G10450 AT1G50030 AT1G54490 AT1G75660 AT1G79950 AT2G19385 AT2G27840 AT3G03710 AT3G07110 AT3G23890 AT3G44260 AT3G44750 AT3G46210 AT3G49500 AT3G54710 AT4G12750 AT4G14970 AT4G21070 AT4G36390 AT4G37510 AT5G13530 AT5G14580 AT5G22650 AT5G24490 AT5G35910 AT5G40820 AT5G42540 AT5G53770 AT1G27730 AT2G25900 AT2G30400 AT5G61380 AT1G03710 AT1G15910 AT1G50410 AT2G23380 AT3G20010…
5.20E-05	169	2671	Nucleic acid-templated transcription	AT1G03280 AT1G04020 AT1G04870 AT1G07050 AT1G07530 AT1G10170 AT1G10450 AT1G16910 AT1G25440 AT1G26370 AT1G32640 AT1G35660 AT1G49130 AT1G52890 AT1G64490 AT1G67310 AT1G68520 AT1G68990 AT1G69200 AT1G79000 AT2G02955 AT2G05120 AT2G17930 AT2G19385 AT2G20570 AT2G22300 AT2G22430 AT2G24120 AT2G27840 AT2G34640 AT2G36720 AT2G38340 AT2G47990 AT3G01600 AT3G04740 AT3G06010 AT3G06530 AT3G07610 AT3G44750 AT3G46600…
5.34E-05	124	1832	Response to hormone	AT1G33600 AT2G01950 AT2G07698 AT2G16600 AT3G56090 AT3G63300 AT5G13530 AT5G45110 AT5G57090 AT5G65700 AT1G06190 AT1G50030 AT1G59870 AT1G78370 AT1G78830 AT2G33210 AT2G37270 AT2G38280 AT3G07110 AT3G09200 AT3G18390 AT3G21110 AT3G46740 AT3G51800 AT4G01310 AT4G18480 AT4G28080 AT4G37260 AT4G37910 AT5G02870 AT5G42950 AT5G45930 ATCG00130 ATCG00780 AT1G10840 AT1G13670 AT1G19770 AT1G28370 AT1G32640 AT1G42550…
5.34E-05	5	7	Positive regulation of translational fidelity	AT1G04170 AT2G07734 AT2G18720 AT5G39850 ATCG00380
5.38E-05	34	320	Nucleotide metabolic process	AT1G30820 AT1G50460 AT1G63660 AT1G79470 AT2G07698 AT2G16570 AT2G21790 AT2G35040 AT2G38280 AT3G12670 AT3G20330 AT3G21110 AT3G54470 AT3G55010 AT4G34740 ATCG00120 ATCG00140 ATCG00150 ATCG00470 ATCG00480 AT1G30680 AT1G09830 AT1G29900 AT1G36160 AT1G36180 AT2G07687 AT2G37690 AT3G27740 AT4G18440 AT5G50950 ATCG00130 ATCG00500 AT1G04400 AT1G29880
5.62E-05	13	63	Protein localization to nucleus	AT1G80680 AT2G05120 AT2G16950 AT2G31660 AT2G46520 AT3G57350 AT3G59020 AT4G16143 AT4G27640 AT4G38760 AT5G05680 AT5G19820 AT3G63130
5.67E-05	65	801	Intracellular transport	AT1G06950 AT1G13160 AT1G24706 AT1G61570 AT1G63810 AT1G72320 AT1G80680 AT2G02160 AT2G05120 AT2G16950 AT2G31660 AT2G33210 AT2G37990 AT2G44640 AT2G46520 AT3G04800 AT3G19960 AT3G23990 AT3G46740 AT3G49990 AT3G51800 AT3G57350 AT3G59020 AT4G16143 AT4G17140 AT4G27640 AT4G33200 AT4G38760 AT5G05680 AT5G08470 AT5G13530 AT5G16620 AT5G17710 AT5G19820 AT5G24740 AT5G55520 AT5G60730 ATCG00480 AT3G04340 AT5G22640…
5.73E-05	17	104	Porphyrin-containing compound metabolic process	AT1G08550 AT1G74470 AT3G14930 AT3G48730 AT4G18480 AT5G45930 AT5G63570 AT1G03630 AT1G08520 AT1G44446 AT3G51820 AT4G27440 AT5G13630 AT5G54190 AT2G20570 AT2G35260 AT3G03710
5.73E-05	17	104	Movement of cell or subcellular component	AT1G18370 AT1G59540 AT2G37420 AT3G10180 AT3G17360 AT3G19050 AT3G19960 AT3G20150 AT3G23670 AT3G44050 AT4G05190 AT4G33200 AT5G23910 AT5G55520 AT5G60930 AT5G65930 AT1G42550
5.91E-05	4	4	Mitochondrial transcription	AT1G68990 AT2G24120 AT5G15700 AT5G54180
6.39E-05	8	23	Chloroplast RNA processing	AT1G06190 AT1G08070 AT2G04270 AT2G29760 AT3G03710 AT3G52380 AT4G16390 AT5G13650
6.46E-05	17	105	Tetrapyrrole metabolic process	AT1G08550 AT1G74470 AT3G14930 AT3G48730 AT4G18480 AT5G45930 AT5G63570 AT1G03630 AT1G08520 AT1G44446 AT3G51820 AT4G27440 AT5G13630 AT5G54190 AT2G20570 AT2G35260 AT3G03710
6.46E-05	26	214	Alpha-amino acid biosynthetic process	AT1G18500 AT1G29900 AT1G80560 AT2G31810 AT3G10050 AT3G14390 AT3G27740 AT3G48560 AT3G57560 AT3G58610 AT4G19710 AT4G24830 AT4G32520 AT5G04140 AT5G10920 AT5G16290 AT5G23010 AT1G14810 AT1G80600 AT2G43100 AT3G23940 AT3G49680 AT3G57060 AT3G60880 AT4G11280 AT4G34200
6.74E-05	278	4829	Protein metabolic process	AT1G01100 AT1G02080 AT1G03220 AT1G03230 AT1G04020 AT1G04170 AT1G04210 AT1G04870 AT1G07650 AT1G07930 AT1G09620 AT1G10450 AT1G11130 AT1G11350 AT1G12920 AT1G14610 AT1G15390 AT1G15870 AT1G16110 AT1G17960 AT1G21250 AT1G23390 AT1G23410 AT1G25350 AT1G26800 AT1G29880 AT1G33600 AT1G45332 AT1G48630 AT1G48920 AT1G49630 AT1G50200 AT1G53430 AT1G53440 AT1G56145 AT1G61400 AT1G62750 AT1G66180 AT1G73500 AT1G79000…
7.58E-05	22	165	Pigment biosynthetic process	AT1G74470 AT3G14930 AT3G55010 AT4G18480 AT5G45930 AT2G36790 AT1G03630 AT1G08520 AT1G09830 AT1G44446 AT2G16570 AT3G48730 AT3G51820 AT4G27440 AT4G34740 AT5G13630 AT5G54190 AT5G63570 AT2G20570 AT1G71030 AT2G35260 AT3G03710
7.70E-05	13	65	Protein export from nucleus	AT1G13160 AT1G24706 AT1G63810 AT1G72320 AT2G02160 AT2G37990 AT2G46520 AT3G49990 AT3G51800 AT3G57350 AT5G05680 AT2G40430 AT1G33410
8.15E-05	127	1906	Small molecule metabolic process	AT1G04020 AT1G09620 AT1G14610 AT1G16410 AT1G17960 AT1G18500 AT1G25350 AT1G29880 AT1G29900 AT1G30040 AT1G30820 AT1G42970 AT1G43800 AT1G50200 AT1G50460 AT1G52400 AT1G63660 AT1G73805 AT1G79470 AT1G80560 AT2G07698 AT2G16570 AT2G21790 AT2G22450 AT2G25840 AT2G31810 AT2G35040 AT2G38210 AT2G38230 AT2G38280 AT3G10050 AT3G12670 AT3G14390 AT3G20330 AT3G21110 AT3G23940 AT3G27740 AT3G28740 AT3G30775 AT3G48560…
8.75E-05	201	3317	Regulation of nitrogen compound metabolic process	AT1G02080 AT1G04020 AT1G04170 AT1G04870 AT1G07050 AT1G07530 AT1G10170 AT1G10450 AT1G15870 AT1G25440 AT1G26370 AT1G32640 AT1G35660 AT1G48630 AT1G49130 AT1G52890 AT1G64490 AT1G67310 AT1G68520 AT1G73500 AT1G79000 AT1G79950 AT2G05120 AT2G07734 AT2G16600 AT2G17930 AT2G18720 AT2G19385 AT2G20570 AT2G22300 AT2G22430 AT2G27840 AT2G34640 AT2G36720 AT2G38340 AT2G47990 AT3G01600 AT3G04740 AT3G06010 AT3G06530…
8.84E-05	10	39	NcRNA 3 -end processing	AT1G52160 AT2G01730 AT3G15140 AT3G46210 AT3G57150 AT4G25630 AT5G35910 AT5G53770 AT2G04530 AT1G59760
0.000107265	38	390	Leaf development	AT3G56400 AT2G23380 AT2G26700 AT3G09070 AT3G49500 AT3G56090 AT4G04890 AT4G20360 AT4G21750 AT1G04020 AT1G04400 AT1G08410 AT1G11130 AT1G48920 AT1G49540 AT1G59870 AT1G67140 AT1G69490 AT1G73500 AT2G17040 AT2G20570 AT2G22300 AT3G07050 AT3G07610 AT3G19190 AT3G47450 AT3G48430 AT3G61630 AT4G07410 AT4G18750 AT4G23810 AT4G30920 AT5G02760 AT5G39740 AT5G50320 AT5G55920 AT5G56030 AT5G67420
0.000107417	39	405	Nucleic acid phosphodiester bond hydrolysis	AT1G06720 AT1G52160 AT1G72320 AT2G37990 AT3G15140 AT5G08180 AT5G16750 AT5G22100 AT5G35910 AT5G41190 AT1G08260 AT1G08840 AT1G24090 AT1G50840 AT1G54490 AT1G67500 AT1G67660 AT1G75660 AT2G01730 AT2G04270 AT2G04530 AT2G32230 AT3G03710 AT3G20540 AT3G44260 AT3G46210 AT3G61100 AT3G62460 AT4G03292 AT4G25630 AT4G37510 AT5G09840 AT5G12220 AT5G14580 AT5G25800 AT5G42540 AT5G63420 AT5G67240 AT1G48920
0.000111471	28	248	Macromolecule methylation	AT1G04870 AT2G22400 AT2G39670 AT2G47420 AT3G55160 AT4G04670 AT4G17610 AT4G20130 AT4G25630 AT4G25730 AT4G26600 AT4G29510 AT4G31120 AT5G13830 AT5G55920 AT1G04020 AT2G19870 AT2G23380 AT2G28450 AT3G20810 AT3G21300 AT3G27180 AT5G65860 AT3G07610 AT3G42660 AT1G22950 AT1G49540 AT5G35910
0.000111471	74	972	Shoot system development	AT1G25350 AT5G57660 AT1G04400 AT1G28420 AT2G06990 AT2G23380 AT2G42620 AT3G20810 AT4G12750 AT4G22140 AT5G61380 AT1G11130 AT3G56400 AT1G48630 AT1G79000 AT2G20570 AT2G26700 AT2G31880 AT3G07050 AT3G09070 AT3G18130 AT3G47620 AT3G49500 AT3G55510 AT3G56090 AT3G61150 AT4G04890 AT4G20360 AT4G21750 AT4G37590 AT5G65700 AT1G02730 AT1G04020 AT1G05680 AT1G08410 AT1G13245 AT1G36160 AT1G48920 AT1G49540 AT1G59870…
0.000111567	38	391	Response to organic cyclic compound	AT2G16600 AT4G32520 AT1G50030 AT3G56400 AT2G42870 AT3G06980 AT1G11350 AT1G18570 AT1G21250 AT1G65390 AT1G71030 AT1G74840 AT1G80840 AT2G05520 AT2G40000 AT3G44860 AT3G48360 AT3G50480 AT4G23810 AT4G31800 AT4G37260 AT4G37610 AT5G06320 AT5G07690 AT5G11510 AT5G37260 AT5G57560 AT5G59430 AT1G04400 AT1G32640 AT1G59870 AT2G01950 AT2G22300 AT3G48430 AT3G50930 AT4G30350 AT5G51200 AT5G57710
0.000115872	12	58	Ribonucleoprotein complex localization	AT1G13160 AT1G24706 AT1G63810 AT1G72320 AT2G02160 AT2G37990 AT3G49990 AT3G51800 AT3G57350 AT5G05680 AT2G40430 AT1G33410
0.000115872	12	58	Ribonucleoprotein complex export from nucleus	AT1G13160 AT1G24706 AT1G63810 AT1G72320 AT2G02160 AT2G37990 AT3G49990 AT3G51800 AT3G57350 AT5G05680 AT2G40430 AT1G33410
0.000117295	194	3198	Multicellular organismal process	AT1G04400 AT1G25350 AT2G16600 AT2G27840 AT2G42620 AT3G44750 AT3G63300 AT4G13750 AT5G22650 AT5G24690 AT5G57660 AT2G01950 AT5G61480 AT1G04020 AT1G11350 AT1G14610 AT1G16910 AT1G28330 AT1G28420 AT1G50030 AT1G61400 AT2G06990 AT2G15890 AT2G18060 AT2G20300 AT2G23380 AT2G26700 AT2G33830 AT2G47620 AT2G47990 AT3G04740 AT3G06010 AT3G07050 AT3G09070 AT3G20810 AT3G24650 AT3G47620 AT3G49500 AT3G51800 AT4G00340…
0.000132253	48	548	Phyllome development	AT1G25350 AT3G56400 AT2G23380 AT2G26700 AT3G09070 AT3G49500 AT3G56090 AT4G04890 AT4G20360 AT4G21750 AT1G04020 AT1G04400 AT1G08410 AT1G11130 AT1G48920 AT1G49540 AT1G59870 AT1G67140 AT1G68990 AT1G69490 AT1G73500 AT2G17040 AT2G20570 AT2G22300 AT2G25840 AT3G07050 AT3G07610 AT3G19190 AT3G47450 AT3G48430 AT3G55200 AT3G55220 AT3G55400 AT3G61630 AT4G07410 AT4G18750 AT4G21530 AT4G23810 AT4G30920 AT5G02760…
0.000149087	203	3387	Regulation of primary metabolic process	AT1G02080 AT1G04020 AT1G04170 AT1G04870 AT1G07050 AT1G07530 AT1G10170 AT1G10450 AT1G15870 AT1G25440 AT1G26370 AT1G32640 AT1G35660 AT1G48630 AT1G49130 AT1G52890 AT1G64490 AT1G67310 AT1G68520 AT1G73500 AT1G79000 AT1G79950 AT2G05120 AT2G07734 AT2G16600 AT2G17930 AT2G18720 AT2G19385 AT2G20570 AT2G22300 AT2G22430 AT2G27840 AT2G34640 AT2G36720 AT2G38340 AT2G47990 AT3G01600 AT3G04740 AT3G06010 AT3G06530…
0.000152045	25	212	DNA conformation change	AT1G10930 AT1G79950 AT3G10270 AT3G10690 AT3G49500 AT3G57060 AT4G26110 AT5G04130 AT5G37630 AT5G56950 AT4G25340 AT1G06670 AT1G08840 AT1G18800 AT1G30680 AT1G74560 AT2G07690 AT2G30800 AT3G02060 AT3G06010 AT3G23890 AT4G31210 AT5G61140 AT5G67630 AT3G07610
0.000164787	66	848	Negative regulation of metabolic process	AT1G02080 AT1G04020 AT1G10170 AT1G10450 AT1G50030 AT1G54490 AT1G75660 AT1G79950 AT2G19385 AT2G27840 AT3G03710 AT3G07110 AT3G44260 AT3G44750 AT3G46210 AT3G49500 AT4G12750 AT4G21070 AT4G36390 AT4G37510 AT5G14580 AT5G22650 AT5G24490 AT5G35910 AT5G42540 AT5G53770 AT1G27730 AT2G25900 AT2G30400 AT5G61380 AT1G03710 AT1G15910 AT1G50410 AT2G23380 AT3G20010 AT3G48390 AT4G04030 AT5G23080 AT5G42950 AT5G43810…
0.000166683	24	200	Pigment metabolic process	AT1G74470 AT3G14930 AT3G55010 AT4G18480 AT5G45930 AT2G36790 AT1G03630 AT1G08520 AT1G09830 AT1G44446 AT2G16570 AT3G48730 AT3G51820 AT4G27440 AT4G34740 AT5G13630 AT5G54190 AT5G63570 AT2G20570 AT1G08450 AT1G49540 AT1G71030 AT2G35260 AT3G03710
0.000169234	10	42	Nucleobase metabolic process	AT1G29900 AT1G30820 AT3G12670 AT3G27740 AT3G54470 AT3G55010 AT1G09830 AT2G16570 AT3G20330 AT4G34740
0.000186576	253	4394	Cellular protein metabolic process	AT1G01100 AT1G02080 AT1G04020 AT1G04170 AT1G04210 AT1G04870 AT1G07650 AT1G07930 AT1G09620 AT1G10450 AT1G11130 AT1G11350 AT1G12920 AT1G14610 AT1G15390 AT1G15870 AT1G16110 AT1G17960 AT1G21250 AT1G23390 AT1G23410 AT1G25350 AT1G26800 AT1G29880 AT1G33600 AT1G45332 AT1G48630 AT1G48920 AT1G50200 AT1G53430 AT1G53440 AT1G56145 AT1G61400 AT1G62750 AT1G73500 AT1G79000 AT2G01950 AT2G06040 AT2G07734 AT2G16600…
0.000210935	52	623	MRNA metabolic process	AT1G02080 AT1G16910 AT1G54490 AT1G75660 AT1G80070 AT3G03710 AT3G23830 AT3G44260 AT3G46210 AT3G50670 AT3G55200 AT3G55220 AT3G57150 AT4G12600 AT4G19610 AT4G20020 AT5G14580 AT5G20160 AT5G35910 AT5G42540 AT5G53770 AT5G64270 AT2G25900 AT1G08070 AT1G23400 AT1G24706 AT1G26370 AT2G01730 AT2G04270 AT2G06990 AT2G20020 AT2G37220 AT2G38770 AT3G11964 AT3G27550 AT3G52380 AT3G53460 AT3G66652 AT4G01037 AT4G18750…
0.000210935	14	82	RNA 3 -end processing	AT1G52160 AT2G01730 AT3G03710 AT3G15140 AT3G46210 AT3G57150 AT4G25630 AT5G14580 AT5G35910 AT5G39840 AT5G53770 AT2G04530 AT1G59760 AT5G40490
0.000227436	62	790	Negative regulation of macromolecule metabolic process	AT1G02080 AT1G04020 AT1G10170 AT1G10450 AT1G54490 AT1G75660 AT1G79950 AT2G19385 AT2G27840 AT3G03710 AT3G07110 AT3G44260 AT3G44750 AT3G46210 AT3G49500 AT4G12750 AT4G21070 AT4G36390 AT4G37510 AT5G14580 AT5G22650 AT5G24490 AT5G35910 AT5G42540 AT5G53770 AT1G27730 AT2G25900 AT2G30400 AT5G61380 AT1G03710 AT1G15910 AT1G50410 AT2G23380 AT3G20010 AT3G48390 AT4G04030 AT5G23080 AT5G42950 AT5G43810 AT2G39810…
0.000229023	6	14	Arginine biosynthetic process	AT1G29900 AT3G27740 AT3G57560 AT4G24830 AT5G10920 AT1G80600
0.000231362	48	561	Generation of precursor metabolites and energy	AT1G29920 AT1G50460 AT2G07687 AT2G07698 AT2G34430 AT3G60750 AT5G50950 ATCG00430 ATCG00480 ATCG01050 ATCG01100 ATMG00160 ATMG00580 ATMG01360 AT2G07689 AT2G46650 AT3G20440 AT3G43600 AT3G50820 AT5G42150 ATCG00020 ATCG00210 ATCG00270 ATCG00280 ATCG00300 ATCG00340 ATCG00350 ATCG00420 ATCG00440 ATCG00540 ATCG00570 ATCG00580 ATCG00590 ATCG00600 ATCG00680 ATCG00720 ATCG00730 ATCG01010 ATCG01060 ATCG01070…
0.000263939	12	63	Oxidative phosphorylation	AT2G07687 ATCG00480 ATMG00160 ATMG01360 AT2G07689 ATCG01010 ATCG01050 ATCG01070 ATCG01250 ATMG00513 ATMG00580 ATMG00650
0.000303621	103	1521	Developmental process involved in reproduction	AT1G25350 AT2G27840 AT3G44750 AT4G13750 AT5G22650 AT5G57660 AT1G04400 AT5G61480 AT1G28420 AT2G06990 AT2G15890 AT2G23380 AT3G20810 AT4G11280 AT4G12750 AT4G22140 AT5G61380 AT1G11130 AT1G80680 AT3G24650 AT3G56400 AT4G04890 AT4G21750 AT1G04870 AT1G79000 AT2G20570 AT2G26700 AT2G31880 AT3G07050 AT3G09070 AT3G47620 AT3G49500 AT3G55510 AT3G56090 AT3G61150 AT3G61630 AT4G37590 AT5G47690 AT5G65700 AT1G08260…
0.000360588	6	15	Endonucleolytic cleavage involved in rRNA processing	AT1G06720 AT1G72320 AT2G37990 AT5G16750 AT5G22100 AT1G48920
0.000364261	9	37	Cytoplasmic translational initiation	AT1G04170 AT1G48920 AT2G18720 AT2G46280 AT5G20920 AT1G10840 AT3G56150 AT5G25780 AT5G27640
0.000365767	201	3401	Cellular response to stimulus	AT1G01720 AT1G03220 AT1G07135 AT1G23710 AT1G27730 AT1G30040 AT1G43800 AT1G66180 AT1G72900 AT1G72910 AT1G72920 AT1G73500 AT1G76600 AT1G76650 AT2G15890 AT2G26190 AT2G36800 AT2G40000 AT2G40140 AT2G41100 AT3G02550 AT3G07350 AT3G10020 AT3G30775 AT3G55980 AT3G56400 AT3G56880 AT4G13395 AT4G24110 AT4G24230 AT4G24570 AT4G29780 AT4G32480 AT5G06320 AT5G19120 AT5G19230 AT5G19240 AT5G20250 AT5G57560 AT5G59820…
0.000369938	26	238	Cellular amino acid biosynthetic process	AT1G18500 AT1G29900 AT1G80560 AT2G31810 AT3G10050 AT3G14390 AT3G23940 AT3G27740 AT3G48560 AT3G57560 AT3G58610 AT4G19710 AT4G24830 AT4G32520 AT5G04140 AT5G10920 AT5G16290 AT5G23010 AT1G14810 AT1G80600 AT2G43100 AT3G49680 AT3G57060 AT3G60880 AT4G11280 AT4G34200
0.000416521	7	22	Ribosomal subunit export from nucleus	AT1G13160 AT1G72320 AT2G37990 AT3G49990 AT3G51800 AT5G05680 AT2G40430
0.000416521	7	22	Ribosome localization	AT1G13160 AT1G72320 AT2G37990 AT3G49990 AT3G51800 AT5G05680 AT2G40430
0.000416521	11	56	ATP synthesis coupled electron transport	AT2G07687 ATMG00160 ATMG01360 AT2G07689 ATCG01010 ATCG01050 ATCG01070 ATCG01250 ATMG00513 ATMG00580 ATMG00650
0.000416521	7	22	Regulation of posttranscriptional gene silencing	AT3G27670 AT1G05490 AT1G75660 AT2G06990 AT3G15140 AT5G19820 AT5G42540
0.000416521	7	22	Arginine metabolic process	AT1G29900 AT3G27740 AT3G57560 AT4G24830 AT4G34710 AT5G10920 AT1G80600
0.000443544	13	77	MRNA transport	AT1G24706 AT2G02160 AT3G57350 AT5G05680 AT1G07140 AT1G33410 AT1G80680 AT2G05120 AT4G38760 AT5G11170 AT5G11200 AT5G40480 AT5G51200
0.000447133	14	88	Glycosyl compound biosynthetic process	AT1G16410 AT1G63660 AT1G79470 AT4G13770 AT5G23010 AT1G18570 AT1G62560 AT1G65860 AT2G25450 AT2G43100 AT3G19710 AT4G12030 AT5G07690 AT4G04670
0.000526809	23	202	Defense response, incompatible interaction	AT3G50480 ATCG00480 AT3G06980 AT1G65390 AT3G04740 AT3G57260 AT5G06320 AT1G73805 AT5G26920 AT5G45110 AT1G11310 AT1G11350 AT1G55490 AT1G59870 AT2G38470 AT2G40000 AT3G19190 AT3G56400 AT4G16950 AT4G23810 AT5G05680 AT5G51200 AT5G56030
0.000526809	6	16	Aminoacyl-tRNA metabolism involved in translational fidelity	AT1G09620 AT1G14610 AT1G50200 AT4G10320 AT5G22800 AT5G49030
0.000543231	9	39	Positive regulation of translation	AT1G04170 AT1G15870 AT2G07734 AT2G18720 AT5G02050 AT5G39850 ATCG00380 AT1G10840 AT4G16390
0.000563125	11	58	Protein-chromophore linkage	AT1G04400 AT1G29920 AT2G02710 AT2G34430 AT3G45780 ATCG00020 ATCG00270 ATCG00280 ATCG00340 ATCG00350 ATCG00680
0.000569085	13	79	DNA geometric change	AT1G10930 AT1G79950 AT1G06670 AT1G08840 AT1G30680 AT2G07690 AT2G30800 AT3G02060 AT3G06010 AT3G10690 AT5G04130 AT5G61140 AT5G67630
0.000569085	13	79	DNA duplex unwinding	AT1G10930 AT1G79950 AT1G06670 AT1G08840 AT1G30680 AT2G07690 AT2G30800 AT3G02060 AT3G06010 AT3G10690 AT5G04130 AT5G61140 AT5G67630
0.000571703	26	245	Glycosyl compound metabolic process	AT1G16410 AT1G52400 AT1G63660 AT1G79470 AT3G28740 AT4G10060 AT5G65860 AT3G14210 AT4G13770 AT5G23010 AT2G16570 AT3G54470 AT4G34740 AT1G18570 AT1G59870 AT1G62560 AT1G65860 AT2G25450 AT2G43100 AT3G19710 AT4G12030 AT4G37260 AT5G07690 AT5G61590 AT5G63790 AT4G04670
0.000623726	12	69	Respiratory electron transport chain	AT2G07687 ATMG00160 ATMG01360 AT2G07689 ATCG00720 ATCG01010 ATCG01050 ATCG01070 ATCG01250 ATMG00513 ATMG00580 ATMG00650
0.000642096	39	442	Immune system process	AT1G61400 AT1G59870 AT2G37220 AT3G50480 AT4G19530 AT5G43810 ATCG00480 AT1G73805 AT1G80080 AT3G06980 AT3G50930 AT5G26920 AT5G56030 AT1G65390 AT3G04740 AT3G57260 AT5G06320 AT5G45110 AT1G04400 AT1G08450 AT1G11310 AT1G11350 AT1G18570 AT1G50030 AT1G55490 AT1G64790 AT1G80680 AT2G38470 AT2G40000 AT3G19190 AT3G49500 AT3G50950 AT3G56400 AT4G16950 AT4G23810 AT5G05680 AT5G07690 AT5G42950 AT5G51200
0.000645917	25	233	Response to salicylic acid	AT3G56400 AT3G06980 AT1G11350 AT1G18570 AT1G21250 AT1G65390 AT1G71030 AT1G74840 AT1G80840 AT2G05520 AT2G40000 AT3G44860 AT3G48360 AT3G50480 AT4G23810 AT4G31800 AT4G37260 AT4G37610 AT5G06320 AT5G07690 AT5G11510 AT5G37260 AT5G59430 AT3G50930 AT5G51200
0.000645917	9	40	Positive regulation of cellular amide metabolic process	AT1G04170 AT1G15870 AT2G07734 AT2G18720 AT5G02050 AT5G39850 ATCG00380 AT1G10840 AT4G16390
0.000645917	4	6	de novo UMP biosynthetic process	AT1G29900 AT3G20330 AT3G27740 AT3G54470
0.000645917	4	6	Mitochondrial translational elongation	AT1G45332 AT4G02930 AT4G20360 AT4G29060
0.000693525	61	807	Response to radiation	AT1G04400 AT1G16910 AT1G29920 AT1G30040 AT2G16600 AT2G34430 AT1G73805 AT5G07690 AT5G26920 AT1G53380 AT2G23380 AT2G34640 AT3G45780 AT4G05420 AT4G21100 AT1G07180 AT1G08540 AT1G15510 AT1G20620 AT1G27730 AT1G42970 AT1G66180 AT1G80680 AT1G80920 AT2G36990 AT2G39460 AT2G41100 AT2G42870 AT3G19710 AT3G48390 AT3G50930 AT4G01800 AT4G20130 AT4G21070 AT4G24230 AT5G04140 AT5G18570 AT5G59820 AT5G63420 AT1G08260…
0.000694589	45	540	Carbohydrate derivative biosynthetic process	AT1G16410 AT1G30820 AT1G63660 AT1G79470 AT2G07698 AT2G21790 AT2G35040 AT2G38280 AT3G12670 AT3G20330 AT3G21110 AT3G54470 AT4G21150 ATCG00120 ATCG00140 ATCG00150 ATCG00470 ATCG00480 AT1G30680 AT4G13770 AT4G31780 AT5G23010 AT1G09830 AT1G29900 AT1G36160 AT1G36180 AT2G07687 AT2G16570 AT2G37690 AT3G27740 AT3G55010 AT4G18440 AT4G34740 AT5G19690 ATCG00130 ATCG00500 AT1G18570 AT1G62560 AT1G65860 AT2G25450…
0.000724884	7	24	RRNA-containing ribonucleoprotein complex export from nucleus	AT1G13160 AT1G72320 AT2G37990 AT3G49990 AT3G51800 AT5G05680 AT2G40430
0.000728651	8	32	Response to insect	AT1G16410 AT1G18570 AT1G52400 AT3G56400 AT4G13770 AT5G07690 AT5G23010 AT3G14210
0.000728651	11	60	S-glycoside biosynthetic process	AT1G16410 AT4G13770 AT5G23010 AT1G18570 AT1G62560 AT1G65860 AT2G25450 AT2G43100 AT3G19710 AT4G12030 AT5G07690
0.000728651	11	60	Glycosinolate biosynthetic process	AT1G16410 AT4G13770 AT5G23010 AT1G18570 AT1G62560 AT1G65860 AT2G25450 AT2G43100 AT3G19710 AT4G12030 AT5G07690
0.000728651	11	60	Glucosinolate biosynthetic process	AT1G16410 AT4G13770 AT5G23010 AT1G18570 AT1G62560 AT1G65860 AT2G25450 AT2G43100 AT3G19710 AT4G12030 AT5G07690
0.000728651	6	17	Pyrimidine nucleobase biosynthetic process	AT1G29900 AT1G30820 AT3G12670 AT3G27740 AT3G54470 AT3G20330
0.000731167	5	11	Ribosomal large subunit export from nucleus	AT1G13160 AT2G37990 AT3G51800 AT5G05680 AT2G40430
0.000731167	5	11	Regulation of ribosome biogenesis	AT1G08410 AT1G50030 AT5G14520 AT5G19820 AT5G55920
0.000743954	41	478	MRNA processing	AT1G80070 AT3G50670 AT3G55200 AT3G55220 AT4G12600 AT4G19610 AT5G20160 AT5G53770 AT5G64270 AT1G08070 AT1G23400 AT1G24706 AT1G26370 AT1G54490 AT1G75660 AT2G01730 AT2G04270 AT2G06990 AT2G20020 AT2G37220 AT2G38770 AT3G03710 AT3G11964 AT3G27550 AT3G52380 AT3G53460 AT3G66652 AT4G01037 AT4G18750 AT4G20020 AT4G37510 AT5G11170 AT5G11200 AT5G14580 AT5G23080 AT5G42540 AT5G61140 AT5G62290 ATCG00040 AT1G06190…
0.000811936	25	237	RNA phosphodiester bond hydrolysis	AT1G06720 AT1G52160 AT1G72320 AT2G37990 AT3G15140 AT5G08180 AT5G16750 AT5G22100 AT5G35910 AT5G41190 AT1G24090 AT1G54490 AT1G75660 AT2G04270 AT2G04530 AT2G32230 AT3G03710 AT3G44260 AT3G46210 AT4G03292 AT4G25630 AT4G37510 AT5G14580 AT5G42540 AT1G48920
0.000815829	50	627	Response to salt stress	AT1G52400 AT3G56880 AT1G03220 AT1G03230 AT1G05680 AT1G08930 AT1G18570 AT1G27730 AT1G50460 AT1G55450 AT1G71030 AT1G74840 AT2G04240 AT2G46280 AT3G09200 AT3G48360 AT3G60750 AT4G02520 AT4G37910 AT5G09590 AT5G37260 AT5G50950 AT5G59430 AT5G59820 AT1G02730 AT1G08910 AT1G10170 AT1G59870 AT1G73500 AT2G04030 AT2G26190 AT2G38340 AT2G38470 AT2G40700 AT3G06010 AT3G10930 AT3G22310 AT3G23830 AT3G23940 AT3G27550…
0.00087897	59	781	Response to light stimulus	AT1G04400 AT1G16910 AT1G29920 AT1G30040 AT2G16600 AT2G34430 AT1G73805 AT5G07690 AT5G26920 AT1G53380 AT2G23380 AT2G34640 AT3G45780 AT4G05420 AT4G21100 AT1G07180 AT1G08540 AT1G15510 AT1G20620 AT1G27730 AT1G42970 AT1G66180 AT1G80680 AT1G80920 AT2G36990 AT2G39460 AT2G41100 AT2G42870 AT3G19710 AT3G48390 AT3G50930 AT4G01800 AT4G20130 AT4G24230 AT5G04140 AT5G18570 AT5G59820 AT5G63420 AT1G08260 AT1G10170…
0.000886936	12	72	Nucleoside triphosphate biosynthetic process	AT1G30820 AT1G79470 AT2G07698 AT3G12670 ATCG00120 ATCG00140 ATCG00150 ATCG00470 ATCG00480 AT2G07687 ATCG00130 AT2G21790
0.000913137	7	25	Genetic transfer	AT1G79000 AT2G23380 AT3G44750 AT5G22650 AT5G50320 AT5G56950 AT5G65630
0.000913137	7	25	DNA mediated transformation	AT1G79000 AT2G23380 AT3G44750 AT5G22650 AT5G50320 AT5G56950 AT5G65630
0.000913137	7	25	Group II intron splicing	AT3G22310 AT5G26742 AT1G23400 AT2G20020 AT3G27550 AT4G01037 AT3G23990
0.000933244	11	62	Cytokinesis by cell plate formation	AT3G05330 AT1G18370 AT3G17360 AT3G19050 AT3G58650 AT5G26910 AT1G02730 AT1G53140 AT3G63130 AT4G22970 AT5G18700
0.000933244	3	3	Positive regulation of transcription by RNA polymerase I	AT1G26370 AT2G47990 AT3G06530
0.000933244	16	119	Establishment of organelle localization	AT1G13160 AT1G72320 AT2G37990 AT3G19960 AT3G49990 AT3G51720 AT3G51800 AT3G54710 AT4G33200 AT5G05680 AT1G42550 AT2G40430 AT3G58650 AT5G26910 AT3G25690 AT3G45780
0.000933244	3	3	Carbamoyl phosphate metabolic process	AT1G29900 AT3G20330 AT3G27740
0.000933244	3	3	Carbamoyl phosphate biosynthetic process	AT1G29900 AT3G20330 AT3G27740
0.000933244	3	3	Regulation of transcription by RNA polymerase I	AT1G26370 AT2G47990 AT3G06530
0.000933244	15	107	Glutamine family amino acid metabolic process	AT1G29900 AT3G27740 AT3G30775 AT3G57560 AT4G24830 AT4G34710 AT5G04140 AT5G10920 AT1G30820 AT1G63660 AT1G80600 AT2G16570 AT2G23960 AT3G12670 AT4G34740
0.00102526	24	227	Purine ribonucleotide metabolic process	AT1G50460 AT1G63660 AT1G79470 AT2G07698 AT2G35040 AT2G38280 AT3G21110 ATCG00120 ATCG00140 ATCG00150 ATCG00470 ATCG00480 AT1G09830 AT1G36160 AT1G36180 AT2G07687 AT2G16570 AT2G37690 AT3G55010 AT4G18440 AT4G34740 AT5G50950 ATCG00130 ATCG00500
0.00108244	54	703	Response to osmotic stress	AT1G52400 AT3G56880 AT4G04340 AT1G03220 AT1G03230 AT1G05680 AT1G08930 AT1G18570 AT1G27730 AT1G50460 AT1G55450 AT1G71030 AT1G74840 AT2G04240 AT2G38470 AT2G46280 AT3G09200 AT3G48360 AT3G56400 AT3G60750 AT4G02520 AT4G37910 AT5G09590 AT5G37260 AT5G50950 AT5G59430 AT5G59820 AT1G02730 AT1G08910 AT1G10170 AT1G59870 AT1G73500 AT2G04030 AT2G22660 AT2G26190 AT2G38340 AT2G40700 AT3G06010 AT3G10930 AT3G22310…
0.001118412	55	721	Positive regulation of gene expression	AT1G04020 AT1G04170 AT1G15870 AT1G26370 AT1G35660 AT1G52890 AT1G64490 AT1G67310 AT1G79000 AT2G07734 AT2G18720 AT2G20570 AT2G22300 AT2G22430 AT2G34640 AT2G36720 AT2G38340 AT2G47990 AT3G06010 AT3G06530 AT3G54350 AT4G04180 AT4G10710 AT4G21070 AT5G02050 AT5G03720 AT5G39850 AT5G43130 AT5G47640 AT5G49450 AT5G62020 ATCG00380 AT1G32640 AT3G24650 AT4G23810 AT4G25490 AT5G61590 AT5G61600 AT5G11510 AT1G73500…
0.001153394	7	26	Multi-organism cellular process	AT1G79000 AT2G23380 AT3G44750 AT5G22650 AT5G50320 AT5G56950 AT5G65630
0.001168666	76	1090	Cellular localization	AT1G06950 AT1G13160 AT1G24706 AT1G61570 AT1G63810 AT1G72320 AT1G80680 AT2G02160 AT2G05120 AT2G16950 AT2G31660 AT2G33210 AT2G37990 AT2G44640 AT2G46520 AT3G04800 AT3G19960 AT3G23990 AT3G46740 AT3G49990 AT3G51720 AT3G51800 AT3G54710 AT3G56090 AT3G57350 AT3G59020 AT4G16143 AT4G17140 AT4G27640 AT4G33200 AT4G38760 AT5G05680 AT5G08470 AT5G13530 AT5G16620 AT5G17710 AT5G19820 AT5G24740 AT5G35910 AT5G55520…
0.001244301	37	427	Nucleobase-containing small molecule metabolic process	AT1G29900 AT1G30820 AT1G50460 AT1G63660 AT1G79470 AT2G07698 AT2G16570 AT2G21790 AT2G35040 AT2G38280 AT3G12670 AT3G20330 AT3G21110 AT3G27740 AT3G54470 AT3G55010 AT4G34740 AT5G65860 ATCG00120 ATCG00140 ATCG00150 ATCG00470 ATCG00480 AT1G30680 AT1G09830 AT1G36160 AT1G36180 AT1G72040 AT2G07687 AT2G37690 AT4G18440 AT5G50950 ATCG00130 ATCG00500 AT1G04400 AT1G59870 AT1G29880
0.001251087	12	75	Protein-containing complex localization	AT1G13160 AT1G24706 AT1G63810 AT1G72320 AT2G02160 AT2G37990 AT3G49990 AT3G51800 AT3G57350 AT5G05680 AT2G40430 AT1G33410
0.001273566	4	7	Negative regulation of posttranscriptional gene silencing	AT3G27670 AT1G75660 AT2G06990 AT5G42540
0.001283511	20	175	ATP metabolic process	AT1G50460 AT2G07687 AT2G07698 ATCG00120 ATCG00140 ATCG00150 ATCG00470 ATCG00480 ATMG00160 ATMG01360 AT2G07689 AT5G50950 ATCG00130 ATCG01010 ATCG01050 ATCG01070 ATCG01250 ATMG00513 ATMG00580 ATMG00650
0.0013351	57	761	Regulation of response to stimulus	AT1G73500 AT5G13530 AT5G45110 AT5G57090 AT1G04400 AT1G50030 AT1G59870 AT3G56400 AT4G19530 AT4G37260 AT5G07690 AT1G01440 AT1G48630 AT2G23380 AT2G34640 AT3G18130 AT1G15910 AT1G73805 AT1G80440 AT3G59940 AT5G26920 AT1G01720 AT1G08260 AT1G11310 AT1G19770 AT1G32640 AT1G42550 AT1G49540 AT1G52400 AT1G78370 AT1G79950 AT1G80080 AT1G80680 AT1G80840 AT2G22300 AT2G22430 AT2G22660 AT2G29350 AT2G31880 AT2G42620…
0.001363093	15	111	Cytokinesis	AT1G02730 AT1G55850 AT3G05330 AT3G54710 AT1G18370 AT3G17360 AT3G19050 AT3G23670 AT3G58650 AT5G11510 AT5G26910 AT1G53140 AT3G63130 AT4G22970 AT5G18700
0.001374884	14	99	Posttranscriptional gene silencing	AT3G49500 AT4G37510 AT2G16950 AT3G27670 AT1G05490 AT1G24706 AT1G75660 AT2G06990 AT2G31660 AT3G15140 AT4G21710 AT5G19820 AT5G23080 AT5G42540
0.001381701	11	65	Ribonucleoside triphosphate metabolic process	AT1G30820 AT1G79470 AT2G07698 AT3G12670 ATCG00120 ATCG00140 ATCG00150 ATCG00470 ATCG00480 AT2G07687 ATCG00130
0.001381701	11	65	Ribonucleoside triphosphate biosynthetic process	AT1G30820 AT1G79470 AT2G07698 AT3G12670 ATCG00120 ATCG00140 ATCG00150 ATCG00470 ATCG00480 AT2G07687 ATCG00130
0.001439582	65	903	Protein transport	AT1G06950 AT1G13160 AT1G24706 AT1G61570 AT1G63810 AT1G72320 AT1G80680 AT2G02160 AT2G05120 AT2G16950 AT2G31660 AT2G33210 AT2G37990 AT2G46520 AT3G04800 AT3G23990 AT3G46740 AT3G49990 AT3G51800 AT3G57350 AT3G59020 AT4G16143 AT4G17140 AT4G27640 AT4G38760 AT5G05680 AT5G08470 AT5G16620 AT5G17710 AT5G19820 AT5G24740 AT5G60730 AT3G04340 AT5G22640 AT5G64580 ATCG01130 ATCG01280 AT1G02280 AT1G07140 AT1G21650…
0.001476423	10	55	Cotyledon development	AT2G26700 AT3G09070 AT4G04890 AT4G21750 AT1G08410 AT1G48920 AT1G59870 AT3G07050 AT3G61630 AT4G18750
0.001492562	35	400	Immune response	AT1G61400 AT1G59870 AT2G37220 AT3G50480 AT4G19530 ATCG00480 AT1G73805 AT1G80080 AT3G06980 AT3G50930 AT5G26920 AT5G56030 AT1G65390 AT3G04740 AT3G57260 AT5G06320 AT5G45110 AT1G08450 AT1G11310 AT1G11350 AT1G18570 AT1G55490 AT1G64790 AT1G80680 AT2G38470 AT2G40000 AT3G19190 AT3G49500 AT3G50950 AT3G56400 AT4G16950 AT4G23810 AT5G05680 AT5G07690 AT5G51200
0.001674092	5	13	Endonucleolytic cleavage of tricistronic rRNA transcript (SSU-rRNA, 5.8S rRNA, LSU-rRNA)	AT1G06720 AT1G72320 AT2G37990 AT5G16750 AT5G22100
0.001693462	34	387	Innate immune response	AT1G61400 AT1G59870 AT2G37220 AT3G50480 AT4G19530 ATCG00480 AT1G73805 AT1G80080 AT3G06980 AT3G50930 AT5G26920 AT5G56030 AT1G65390 AT3G04740 AT3G57260 AT5G06320 AT5G45110 AT1G08450 AT1G11310 AT1G11350 AT1G18570 AT1G55490 AT1G64790 AT1G80680 AT2G38470 AT2G40000 AT3G19190 AT3G49500 AT3G56400 AT4G16950 AT4G23810 AT5G05680 AT5G07690 AT5G51200
0.001755654	12	78	Nucleoside triphosphate metabolic process	AT1G30820 AT1G79470 AT2G07698 AT3G12670 ATCG00120 ATCG00140 ATCG00150 ATCG00470 ATCG00480 AT2G07687 ATCG00130 AT2G21790
0.001823584	21	194	Protein folding	AT1G08450 AT1G55490 AT2G04030 AT2G16600 AT2G28000 AT2G33210 AT3G07770 AT3G11830 AT3G13470 AT3G17830 AT3G23990 AT3G56070 AT4G24280 AT4G37910 AT4G39960 AT5G09590 AT5G18820 AT5G49910 AT5G55220 AT5G56030 AT5G17710
0.001968073	10	57	Plant ovule development	AT1G25350 AT1G11130 AT1G68990 AT2G25840 AT3G55200 AT3G55220 AT3G55400 AT4G21530 AT5G05560 AT5G49030
0.002020975	65	915	Establishment of protein localization	AT1G06950 AT1G13160 AT1G24706 AT1G61570 AT1G63810 AT1G72320 AT1G80680 AT2G02160 AT2G05120 AT2G16950 AT2G31660 AT2G33210 AT2G37990 AT2G46520 AT3G04800 AT3G23990 AT3G46740 AT3G49990 AT3G51800 AT3G57350 AT3G59020 AT4G16143 AT4G17140 AT4G27640 AT4G38760 AT5G05680 AT5G08470 AT5G16620 AT5G17710 AT5G19820 AT5G24740 AT5G60730 AT3G04340 AT5G22640 AT5G64580 ATCG01130 ATCG01280 AT1G02280 AT1G07140 AT1G21650…
0.002036584	159	2688	Regulation of nucleobase-containing compound metabolic process	AT1G04020 AT1G04870 AT1G07050 AT1G07530 AT1G10170 AT1G10450 AT1G25440 AT1G26370 AT1G32640 AT1G35660 AT1G49130 AT1G52890 AT1G64490 AT1G67310 AT1G68520 AT1G79000 AT1G79950 AT2G05120 AT2G17930 AT2G19385 AT2G20570 AT2G22300 AT2G22430 AT2G27840 AT2G34640 AT2G36720 AT2G38340 AT2G47990 AT3G01600 AT3G04740 AT3G06010 AT3G06530 AT3G07610 AT3G44750 AT3G46600 AT3G49180 AT3G49500 AT3G54350 AT3G54710 AT4G04180…
0.002100839	18	155	S-glycoside metabolic process	AT1G16410 AT1G52400 AT3G28740 AT3G14210 AT4G13770 AT5G23010 AT1G18570 AT1G59870 AT1G62560 AT1G65860 AT2G25450 AT2G43100 AT3G19710 AT4G12030 AT4G37260 AT5G07690 AT5G61590 AT5G63790
0.002100839	18	155	Glycosinolate metabolic process	AT1G16410 AT1G52400 AT3G28740 AT3G14210 AT4G13770 AT5G23010 AT1G18570 AT1G59870 AT1G62560 AT1G65860 AT2G25450 AT2G43100 AT3G19710 AT4G12030 AT4G37260 AT5G07690 AT5G61590 AT5G63790
0.002100839	18	155	Glucosinolate metabolic process	AT1G16410 AT1G52400 AT3G28740 AT3G14210 AT4G13770 AT5G23010 AT1G18570 AT1G59870 AT1G62560 AT1G65860 AT2G25450 AT2G43100 AT3G19710 AT4G12030 AT4G37260 AT5G07690 AT5G61590 AT5G63790
0.002230123	10	58	Photosynthetic electron transport chain	ATCG00020 ATCG00270 ATCG00280 ATCG00570 ATCG00580 ATCG00680 ATCG00730 ATCG01060 AT3G50820 ATCG00540
0.002230123	7	29	Defense response to insect	AT1G65390 AT1G74930 AT2G29350 AT3G44260 AT1G32640 AT2G22300 AT3G28740
0.002299405	6	21	Pyrimidine nucleobase metabolic process	AT1G29900 AT1G30820 AT3G12670 AT3G27740 AT3G54470 AT3G20330
0.002384597	5	14	Regulation of histone acetylation	AT1G04020 AT4G16420 AT4G21070 AT3G48430 AT4G22140
0.002384597	5	14	Regulation of protein acetylation	AT1G04020 AT4G16420 AT4G21070 AT3G48430 AT4G22140
0.002384597	5	14	Regulation of peptidyl-lysine acetylation	AT1G04020 AT4G16420 AT4G21070 AT3G48430 AT4G22140
0.002535988	10	59	Plant-type ovary development	AT1G25350 AT1G11130 AT1G68990 AT2G25840 AT3G55200 AT3G55220 AT3G55400 AT4G21530 AT5G05560 AT5G49030
0.002768098	22	215	Nucleobase-containing compound transport	AT1G13160 AT1G24706 AT1G63810 AT1G72320 AT1G80680 AT2G02160 AT2G05120 AT2G37990 AT3G49990 AT3G51800 AT3G57350 AT4G38760 AT5G05680 AT1G07140 AT1G19770 AT1G33410 AT2G40430 AT4G24570 AT5G11170 AT5G11200 AT5G40480 AT5G51200
0.00281418	60	839	Cellular macromolecule localization	AT1G06950 AT1G13160 AT1G24706 AT1G61570 AT1G63810 AT1G72320 AT1G80680 AT2G02160 AT2G05120 AT2G16950 AT2G31660 AT2G33210 AT2G37990 AT2G46520 AT3G04800 AT3G23990 AT3G46740 AT3G49990 AT3G51800 AT3G57350 AT3G59020 AT4G16143 AT4G17140 AT4G27640 AT4G38760 AT5G05680 AT5G08470 AT5G16620 AT5G17710 AT5G19820 AT5G24740 AT5G35910 AT5G60730 AT3G04340 AT5G22640 AT5G64580 ATCG01130 ATCG01280 AT1G02280 AT1G21650…
0.002883748	24	245	Purine nucleotide metabolic process	AT1G50460 AT1G63660 AT1G79470 AT2G07698 AT2G16570 AT2G35040 AT2G38280 AT3G21110 AT3G55010 AT4G34740 ATCG00120 ATCG00140 ATCG00150 ATCG00470 ATCG00480 AT1G09830 AT1G36160 AT1G36180 AT2G07687 AT2G37690 AT4G18440 AT5G50950 ATCG00130 ATCG00500
0.002897888	17	146	Gene silencing by RNA	AT3G49500 AT4G37510 AT1G15910 AT1G50410 AT3G20010 AT5G23080 AT5G35910 AT5G43810 AT2G16950 AT3G27670 AT1G05490 AT1G24706 AT2G31660 AT3G07610 AT3G15140 AT4G21710 AT5G19820
0.003138153	9	50	Glutamine metabolic process	AT1G29900 AT5G04140 AT1G30820 AT1G63660 AT2G16570 AT2G23960 AT3G12670 AT3G27740 AT4G34740
0.003147408	36	434	Response to auxin	AT3G63300 AT5G57090 AT1G50030 AT3G21110 AT4G37260 AT1G13670 AT1G51950 AT1G59870 AT2G26700 AT2G42620 AT3G04730 AT3G16500 AT3G23030 AT3G51800 AT3G60690 AT4G02520 AT5G49980 AT5G50320 AT5G63420 ATMG00960 AT1G18570 AT1G74840 AT2G34680 AT3G48360 AT4G11280 AT4G37610 AT5G37260 AT5G57560 AT5G59430 AT1G33410 AT1G80680 AT1G10840 AT2G01950 AT3G24650 AT4G16420 AT4G37390
0.003273477	42	534	Response to bacterium	AT3G56090 AT4G02410 AT4G23180 AT5G45110 AT1G59870 AT1G73805 AT2G33830 AT5G26920 AT5G42950 AT1G80840 AT3G10930 AT3G14210 AT3G44260 AT3G45140 AT3G50480 AT3G50930 AT3G56400 AT4G02520 AT4G23810 AT4G24230 AT4G31800 AT5G06320 AT5G49450 ATCG00120 AT2G22300 AT2G41560 AT5G04720 AT1G08450 AT1G10170 AT1G11350 AT1G18570 AT1G64790 AT1G80600 AT2G38470 AT2G40000 AT3G19190 AT3G30775 AT3G50950 AT5G02310 AT5G07690…
0.003328352	7	31	Leaf vascular tissue pattern formation	AT3G63300 AT4G13750 AT1G11130 AT1G48920 AT2G01950 AT4G07410 AT4G18750
0.003397021	65	935	Peptide transport	AT1G06950 AT1G13160 AT1G24706 AT1G61570 AT1G63810 AT1G72320 AT1G80680 AT2G02160 AT2G05120 AT2G16950 AT2G31660 AT2G33210 AT2G37990 AT2G46520 AT3G04800 AT3G23990 AT3G46740 AT3G49990 AT3G51800 AT3G57350 AT3G59020 AT4G16143 AT4G17140 AT4G27640 AT4G38760 AT5G05680 AT5G08470 AT5G16620 AT5G17710 AT5G19820 AT5G24740 AT5G60730 AT3G04340 AT5G22640 AT5G64580 ATCG01130 ATCG01280 AT1G02280 AT1G07140 AT1G21650…
0.003475291	22	219	Gene silencing	AT3G49500 AT4G37510 AT1G15910 AT1G50410 AT2G23380 AT3G20010 AT5G23080 AT5G35910 AT5G43810 AT2G16950 AT3G27670 AT1G05490 AT1G22950 AT1G24706 AT1G75660 AT2G06990 AT2G31660 AT3G07610 AT3G15140 AT4G21710 AT5G19820 AT5G42540
0.003482044	154	2625	Regulation of RNA metabolic process	AT1G04020 AT1G04870 AT1G07050 AT1G07530 AT1G10170 AT1G10450 AT1G25440 AT1G26370 AT1G32640 AT1G35660 AT1G49130 AT1G52890 AT1G64490 AT1G67310 AT1G68520 AT1G79000 AT2G05120 AT2G17930 AT2G19385 AT2G20570 AT2G22300 AT2G22430 AT2G27840 AT2G34640 AT2G36720 AT2G38340 AT2G47990 AT3G01600 AT3G04740 AT3G06010 AT3G06530 AT3G07610 AT3G44750 AT3G46600 AT3G49500 AT3G54350 AT4G04180 AT4G10710 AT4G12750 AT4G16420…
0.003550511	25	264	Response to cytokinin	AT2G07698 AT2G16600 AT3G56090 AT1G78370 AT1G78830 AT2G33210 AT2G37270 AT3G07110 AT3G09200 AT3G46740 AT3G51800 AT4G01310 AT4G18480 AT4G37910 AT5G02870 AT5G45930 ATCG00130 ATCG00780 AT1G19770 AT3G61630 AT1G80440 AT3G59940 AT1G36160 AT3G47620 AT4G16420
0.003640322	148	2510	Regulation of transcription, DNA-templated	AT1G04020 AT1G04870 AT1G07050 AT1G07530 AT1G10170 AT1G10450 AT1G25440 AT1G26370 AT1G32640 AT1G35660 AT1G49130 AT1G52890 AT1G64490 AT1G67310 AT1G68520 AT1G79000 AT2G05120 AT2G17930 AT2G19385 AT2G20570 AT2G22300 AT2G22430 AT2G27840 AT2G34640 AT2G36720 AT2G38340 AT2G47990 AT3G01600 AT3G04740 AT3G06010 AT3G06530 AT3G07610 AT3G44750 AT3G46600 AT3G49500 AT3G54350 AT4G04180 AT4G10710 AT4G12750 AT4G16420…
0.00365307	8	41	Long-day photoperiodism, flowering	AT2G23380 AT1G80680 AT1G04400 AT1G08260 AT3G07650 AT4G22140 AT5G40490 AT5G47640
0.003657137	4	9	Photosynthetic electron transport in photosystem II	ATCG00020 ATCG00270 ATCG00280 ATCG00680
0.003657137	4	9	RRNA 5 -end processing	AT1G72320 AT5G16750 AT1G75660 AT5G42540
0.003657137	4	9	Somatic cell DNA recombination	AT4G26110 AT5G56950 AT1G18800 AT1G74560
0.003657137	4	9	Negative regulation of histone acetylation	AT1G04020 AT4G21070 AT3G48430 AT4G22140
0.003657137	4	9	Negative regulation of protein acetylation	AT1G04020 AT4G21070 AT3G48430 AT4G22140
0.003657137	4	9	Negative regulation of peptidyl-lysine acetylation	AT1G04020 AT4G21070 AT3G48430 AT4G22140
0.003657137	6	23	Valine metabolic process	AT2G31810 AT3G48560 AT3G58610 AT5G16290 AT3G23940 AT3G49680
0.003889666	11	74	Megagametogenesis	AT1G18370 AT1G29940 AT1G72440 AT2G01730 AT2G47990 AT3G56990 AT3G60360 AT4G14040 AT4G33050 AT4G34200 AT5G45140
0.003897791	7	32	RRNA methylation	AT2G39670 AT2G47420 AT4G25630 AT4G25730 AT4G26600 AT5G55920 AT5G13830
0.003897791	7	32	Transcription by RNA polymerase I	AT1G26370 AT2G02955 AT2G47990 AT3G06530 AT1G29940 AT1G60850 AT3G57660
0.004049289	73	1088	Plant organ development	AT1G25350 AT4G13750 AT5G24690 AT1G11130 AT2G34680 AT3G56400 AT1G48630 AT2G23380 AT2G26700 AT2G31880 AT3G07050 AT3G09070 AT3G18130 AT3G26540 AT3G49500 AT3G56090 AT3G61150 AT4G04890 AT4G07410 AT4G20360 AT4G21750 AT5G65700 AT1G04020 AT1G04400 AT1G08260 AT1G08410 AT1G36160 AT1G48920 AT1G49540 AT1G50460 AT1G59870 AT1G67140 AT1G68990 AT1G69490 AT1G73500 AT1G79950 AT1G80600 AT2G05520 AT2G06990 AT2G17040…
0.004242695	57	802	Cellular protein localization	AT1G06950 AT1G13160 AT1G24706 AT1G61570 AT1G63810 AT1G72320 AT1G80680 AT2G02160 AT2G05120 AT2G16950 AT2G31660 AT2G33210 AT2G37990 AT2G46520 AT3G04800 AT3G23990 AT3G46740 AT3G49990 AT3G51800 AT3G57350 AT3G59020 AT4G16143 AT4G17140 AT4G27640 AT4G38760 AT5G05680 AT5G08470 AT5G16620 AT5G17710 AT5G19820 AT5G24740 AT5G60730 AT3G04340 AT5G22640 AT5G64580 ATCG01130 ATCG01280 AT1G02280 AT1G21650 AT1G23935…
0.004406827	5	16	NcRNA 5 -end processing	AT1G72320 AT2G32230 AT5G16750 AT1G75660 AT5G42540
0.004406827	5	16	Leucine biosynthetic process	AT1G18500 AT1G80560 AT5G23010 AT2G43100 AT3G49680
0.004457896	148	2525	Regulation of nucleic acid-templated transcription	AT1G04020 AT1G04870 AT1G07050 AT1G07530 AT1G10170 AT1G10450 AT1G25440 AT1G26370 AT1G32640 AT1G35660 AT1G49130 AT1G52890 AT1G64490 AT1G67310 AT1G68520 AT1G79000 AT2G05120 AT2G17930 AT2G19385 AT2G20570 AT2G22300 AT2G22430 AT2G27840 AT2G34640 AT2G36720 AT2G38340 AT2G47990 AT3G01600 AT3G04740 AT3G06010 AT3G06530 AT3G07610 AT3G44750 AT3G46600 AT3G49500 AT3G54350 AT4G04180 AT4G10710 AT4G12750 AT4G16420…
0.004457896	148	2525	Regulation of RNA biosynthetic process	AT1G04020 AT1G04870 AT1G07050 AT1G07530 AT1G10170 AT1G10450 AT1G25440 AT1G26370 AT1G32640 AT1G35660 AT1G49130 AT1G52890 AT1G64490 AT1G67310 AT1G68520 AT1G79000 AT2G05120 AT2G17930 AT2G19385 AT2G20570 AT2G22300 AT2G22430 AT2G27840 AT2G34640 AT2G36720 AT2G38340 AT2G47990 AT3G01600 AT3G04740 AT3G06010 AT3G06530 AT3G07610 AT3G44750 AT3G46600 AT3G49500 AT3G54350 AT4G04180 AT4G10710 AT4G12750 AT4G16420…
0.004657792	7	33	Glutamine family amino acid biosynthetic process	AT1G29900 AT3G27740 AT3G57560 AT4G24830 AT5G04140 AT5G10920 AT1G80600
0.004765468	11	76	Carpel development	AT1G25350 AT3G49500 AT1G11130 AT1G68990 AT2G25840 AT3G55200 AT3G55220 AT3G55400 AT4G21530 AT5G05560 AT5G49030
0.004992436	116	1908	Response to external stimulus	AT2G41560 AT5G57110 AT1G04400 AT1G61400 AT2G03260 AT3G55980 AT3G56090 AT4G02410 AT4G23180 AT5G45110 AT1G07650 AT1G50030 AT1G59870 AT1G65390 AT1G73805 AT2G33830 AT2G37220 AT3G50480 AT4G19530 AT5G26920 AT5G42950 AT5G43810 ATCG00480 AT1G01440 AT1G53380 AT1G80080 AT2G15890 AT2G34640 AT3G06980 AT3G50930 AT4G05420 AT4G21100 AT5G56030 AT1G05680 AT1G10760 AT1G16410 AT1G18570 AT1G20620 AT1G21250 AT1G29900…
0.005048423	61	880	Carbohydrate derivative metabolic process	AT1G16410 AT1G30820 AT1G50460 AT1G52400 AT1G63660 AT1G79470 AT2G07698 AT2G21790 AT2G35040 AT2G38280 AT3G12670 AT3G20330 AT3G21110 AT3G28740 AT3G54470 AT3G60750 AT4G10060 AT4G21150 AT5G13980 AT5G65860 ATCG00120 ATCG00140 ATCG00150 ATCG00470 ATCG00480 AT1G30680 AT3G14210 AT4G13770 AT4G31780 AT5G23010 AT1G09830 AT1G29900 AT1G36160 AT1G36180 AT2G07687 AT2G16570 AT2G37690 AT2G43620 AT3G27740 AT3G55010…
0.005141164	9	54	Purine nucleoside triphosphate biosynthetic process	AT1G79470 AT2G07698 ATCG00120 ATCG00140 ATCG00150 ATCG00470 ATCG00480 AT2G07687 ATCG00130
0.005141164	9	54	Purine ribonucleoside triphosphate metabolic process	AT1G79470 AT2G07698 ATCG00120 ATCG00140 ATCG00150 ATCG00470 ATCG00480 AT2G07687 ATCG00130
0.005141164	9	54	Purine ribonucleoside triphosphate biosynthetic process	AT1G79470 AT2G07698 ATCG00120 ATCG00140 ATCG00150 ATCG00470 ATCG00480 AT2G07687 ATCG00130
0.005409595	65	955	Amide transport	AT1G06950 AT1G13160 AT1G24706 AT1G61570 AT1G63810 AT1G72320 AT1G80680 AT2G02160 AT2G05120 AT2G16950 AT2G31660 AT2G33210 AT2G37990 AT2G46520 AT3G04800 AT3G23990 AT3G46740 AT3G49990 AT3G51800 AT3G57350 AT3G59020 AT4G16143 AT4G17140 AT4G27640 AT4G38760 AT5G05680 AT5G08470 AT5G16620 AT5G17710 AT5G19820 AT5G24740 AT5G60730 AT3G04340 AT5G22640 AT5G64580 ATCG01130 ATCG01280 AT1G02280 AT1G07140 AT1G21650…
0.005563864	4	10	MiRNA metabolic process	AT1G54490 AT1G75660 AT5G42540 AT5G43810
0.005581528	6	25	SnRNA metabolic process	AT2G01730 AT3G46210 AT3G57150 AT5G08180 AT5G35910 AT5G53770
0.005581528	6	25	NcRNA catabolic process	AT3G46210 AT5G35910 AT5G53770 AT1G54490 AT1G75660 AT5G42540
0.005581528	6	25	Leucine metabolic process	AT1G18500 AT1G80560 AT5G23010 AT2G43100 AT3G49680 AT5G16290
0.00569218	24	259	Histone modification	AT1G04020 AT1G04870 AT1G10450 AT1G79000 AT3G07610 AT3G20810 AT4G16420 AT4G21070 AT4G25630 AT4G29510 AT4G31120 AT5G67630 AT1G49540 AT2G17930 AT2G23380 AT3G44750 AT3G48430 AT3G54350 AT4G36080 AT5G22650 AT3G42660 AT1G22950 AT4G22140 AT5G35910
0.005721807	5	17	SnoRNA 3 -end processing	AT3G46210 AT3G57150 AT4G25630 AT5G35910 AT5G53770
0.005721807	5	17	DNA topological change	AT3G10270 AT3G10690 AT5G04130 AT3G23890 AT4G31210
0.005841392	25	275	Purine-containing compound metabolic process	AT1G50460 AT1G63660 AT1G79470 AT2G07698 AT2G16570 AT2G35040 AT2G38280 AT3G21110 AT3G55010 AT4G34740 AT5G65860 ATCG00120 ATCG00140 ATCG00150 ATCG00470 ATCG00480 AT1G09830 AT1G36160 AT1G36180 AT2G07687 AT2G37690 AT4G18440 AT5G50950 ATCG00130 ATCG00500
0.005914653	61	887	Response to lipid	AT2G16600 AT5G13530 AT1G06190 AT1G59870 AT2G38280 AT3G18390 AT4G28080 AT5G42950 AT1G10840 AT1G32640 AT1G42550 AT1G49540 AT1G50030 AT1G52400 AT1G67120 AT2G22430 AT2G22660 AT2G38340 AT2G42870 AT3G24650 AT3G50700 AT3G56400 AT4G20940 AT5G26920 AT1G08930 AT1G10930 AT1G18570 AT1G27730 AT1G48630 AT1G71030 AT1G74840 AT2G04240 AT2G05520 AT2G37220 AT3G18130 AT3G48360 AT4G23600 AT4G34710 AT4G37260 AT5G07690…
0.006073028	81	1255	Cellular response to organic substance	AT1G08450 AT1G33600 AT2G01950 AT2G16600 AT3G27740 AT3G63300 AT4G03510 AT4G24280 AT4G32520 AT4G37910 AT5G09590 AT5G13530 AT5G45110 AT5G49910 AT5G57090 AT5G65700 AT1G26800 AT1G50030 AT3G56400 AT4G37260 AT1G10840 AT1G13670 AT1G19770 AT1G28370 AT1G32640 AT1G42550 AT1G49540 AT1G51950 AT1G52400 AT1G59870 AT1G67120 AT1G74930 AT2G22430 AT2G22660 AT2G26700 AT2G38340 AT2G42620 AT2G42870 AT3G04730 AT3G06980…
0.006099333	19	186	Sulfur compound biosynthetic process	AT1G16410 AT1G73500 AT4G13770 AT5G23010 AT1G14810 AT1G36160 AT1G36180 AT3G57060 AT4G19710 ATCG00500 AT1G18570 AT1G62560 AT1G65860 AT2G25450 AT2G38470 AT2G43100 AT3G19710 AT4G12030 AT5G07690
0.006300119	23	246	Response to jasmonic acid	AT5G45110 AT3G06980 AT1G18570 AT1G65390 AT1G71030 AT1G74840 AT3G44860 AT3G45140 AT3G48360 AT3G50480 AT3G56400 AT4G11280 AT4G12030 AT4G23600 AT4G34710 AT4G35770 AT4G37260 AT5G07690 AT5G37260 AT5G59430 AT1G32640 AT4G23810 AT5G06600
0.006300119	8	45	Long-day photoperiodism	AT2G23380 AT1G80680 AT1G04400 AT1G08260 AT3G07650 AT4G22140 AT5G40490 AT5G47640
0.006399681	3	5	Urea cycle	AT1G29900 AT3G27740 AT4G24830
0.006399681	3	5	Mitochondrial RNA 3 -end processing	AT3G03710 AT5G14580 AT5G39840
0.006399681	3	5	MiRNA catabolic process	AT1G54490 AT1G75660 AT5G42540
0.006399681	3	5	Ribosomal small subunit export from nucleus	AT1G72320 AT3G49990 AT5G05680
0.006399681	3	5	Positive regulation of histone acetylation	AT1G04020 AT4G16420 AT4G21070
0.006399681	36	455	Defense response to bacterium	AT4G02410 AT4G23180 AT5G45110 AT1G59870 AT1G80840 AT3G10930 AT3G14210 AT3G44260 AT4G02520 AT4G31800 AT5G06320 ATCG00120 AT2G22300 AT2G41560 AT5G04720 AT1G08450 AT1G10170 AT1G11350 AT1G18570 AT1G64790 AT1G73805 AT1G80600 AT2G38470 AT2G40000 AT3G19190 AT3G30775 AT3G50950 AT3G56400 AT4G23810 AT4G24230 AT5G02310 AT5G07690 AT5G26920 AT5G42950 AT5G51200 AT5G56030
0.006399681	36	455	Gametophyte development	AT1G18370 AT1G79950 AT3G48360 AT5G47690 AT5G65700 AT1G15440 AT1G17690 AT1G29940 AT1G31660 AT1G67120 AT1G72440 AT1G80560 AT2G01730 AT2G37690 AT2G47990 AT3G06430 AT3G07610 AT3G11964 AT3G23670 AT3G23940 AT3G54710 AT3G55200 AT3G55220 AT3G56990 AT3G60360 AT4G14040 AT4G15570 AT4G33050 AT4G34200 AT5G05560 AT5G18700 AT5G19820 AT5G41190 AT5G45140 AT5G52820 AT5G55820
0.006399681	3	5	Rescue of stalled ribosome	AT1G48630 AT3G18130 AT5G58410
0.006399681	15	131	Translational initiation	AT1G04170 AT1G48920 AT2G18720 AT2G46280 AT3G56150 AT5G20920 AT5G25780 AT5G27640 AT1G10840 AT1G17220 AT1G21160 AT1G49500 AT2G24050 AT3G19030 AT5G57870
0.006399681	3	5	Positive regulation of protein acetylation	AT1G04020 AT4G16420 AT4G21070
0.006399681	3	5	Positive regulation of peptidyl-lysine acetylation	AT1G04020 AT4G16420 AT4G21070
0.006399681	3	5	Malonyl-CoA biosynthetic process	AT1G36160 AT1G36180 ATCG00500
0.006404922	94	1504	Interspecies interaction between organisms	AT2G41560 AT5G57110 AT1G61400 AT3G55980 AT3G56090 AT4G02410 AT4G23180 AT5G45110 AT1G50030 AT1G59870 AT1G65390 AT1G73805 AT2G33830 AT2G37220 AT3G50480 AT4G19530 AT5G26920 AT5G42950 AT5G43810 ATCG00480 AT1G01440 AT1G49760 AT1G80080 AT2G20990 AT2G23350 AT3G06980 AT3G50930 AT4G24280 AT5G56030 AT1G10760 AT1G16410 AT1G18570 AT1G21250 AT1G52400 AT1G73500 AT1G74930 AT1G76600 AT1G80840 AT2G15890 AT2G22010…
0.00649189	17	159	RNA catabolic process	AT1G02080 AT1G54490 AT1G59760 AT1G75660 AT2G06990 AT3G03710 AT3G44260 AT3G46210 AT5G14580 AT5G35910 AT5G39840 AT5G42540 AT5G53770 AT2G25900 AT3G53460 AT4G34830 AT5G21160
0.00653215	6	26	Formation of cytoplasmic translation initiation complex	AT5G20920 AT1G10840 AT2G46280 AT3G56150 AT5G25780 AT5G27640
0.006608356	60	875	Negative regulation of cellular process	AT1G02080 AT1G04020 AT1G10170 AT1G10450 AT1G50030 AT1G79950 AT2G19385 AT2G27840 AT3G07110 AT3G23890 AT3G44260 AT3G44750 AT3G49500 AT3G54710 AT4G12750 AT4G14970 AT4G21070 AT4G36390 AT5G13530 AT5G22650 AT5G24490 AT5G40820 AT1G27730 AT2G25900 AT2G30400 AT1G03710 AT2G23380 AT3G48390 AT4G04030 AT4G17970 AT5G42950 AT2G39810 AT1G80440 AT2G41560 AT3G27670 AT3G59940 AT3G61150 AT4G04890 AT1G01720 AT1G19770…
0.006662518	10	68	Chaperone-mediated protein folding	AT1G55490 AT3G13470 AT3G17830 AT4G24280 AT4G37910 AT4G39960 AT5G09590 AT5G49910 AT5G55220 AT5G56030
0.006941073	8	46	Energy coupled proton transport, down electrochemical gradient	AT2G07698 ATCG00120 ATCG00140 ATCG00150 ATCG00470 ATCG00480 AT2G07687 ATCG00130
0.006941073	8	46	ATP synthesis coupled proton transport	AT2G07698 ATCG00120 ATCG00140 ATCG00150 ATCG00470 ATCG00480 AT2G07687 ATCG00130
0.006941073	8	46	ATP biosynthetic process	AT2G07698 ATCG00120 ATCG00140 ATCG00150 ATCG00470 ATCG00480 AT2G07687 ATCG00130
0.006996147	9	57	Purine nucleoside triphosphate metabolic process	AT1G79470 AT2G07698 ATCG00120 ATCG00140 ATCG00150 ATCG00470 ATCG00480 AT2G07687 ATCG00130
0.00706771	5	18	RNA 5 -end processing	AT1G72320 AT2G32230 AT5G16750 AT1G75660 AT5G42540
0.007074698	13	106	Phloem or xylem histogenesis	AT3G63300 AT1G28370 AT1G74930 AT4G11280 AT4G17490 AT4G17500 AT5G61480 AT5G61600 AT1G54490 AT2G18060 AT3G09070 AT4G18750 AT5G23080
0.007180056	24	265	Covalent chromatin modification	AT1G04020 AT1G04870 AT1G10450 AT1G79000 AT3G07610 AT3G20810 AT4G16420 AT4G21070 AT4G25630 AT4G29510 AT4G31120 AT5G67630 AT1G49540 AT2G17930 AT2G23380 AT3G44750 AT3G48430 AT3G54350 AT4G36080 AT5G22650 AT3G42660 AT1G22950 AT4G22140 AT5G35910
0.007202398	11	81	Systemic acquired resistance	AT3G04740 AT3G57260 AT1G73805 AT5G26920 AT5G45110 AT1G55490 AT1G59870 AT2G38470 AT3G56400 AT5G05680 AT5G51200
0.007202398	11	81	Histone acetylation	AT1G04020 AT1G79000 AT4G16420 AT4G21070 AT5G67630 AT1G49540 AT2G17930 AT3G54350 AT4G36080 AT3G48430 AT4G22140
0.007202398	11	81	Internal peptidyl-lysine acetylation	AT1G04020 AT1G79000 AT4G16420 AT4G21070 AT5G67630 AT1G49540 AT2G17930 AT3G54350 AT4G36080 AT3G48430 AT4G22140
0.007202398	11	81	Peptidyl-lysine acetylation	AT1G04020 AT1G79000 AT4G16420 AT4G21070 AT5G67630 AT1G49540 AT2G17930 AT3G54350 AT4G36080 AT3G48430 AT4G22140
0.007202398	11	81	Internal protein amino acid acetylation	AT1G04020 AT1G79000 AT4G16420 AT4G21070 AT5G67630 AT1G49540 AT2G17930 AT3G54350 AT4G36080 AT3G48430 AT4G22140
0.007517553	12	94	Double-strand break repair via homologous recombination	AT1G04020 AT1G10930 AT1G67500 AT2G07690 AT4G21070 AT4G26110 AT5G56950 AT1G15910 AT1G18800 AT1G74560 AT1G79950 AT5G24280
0.007517553	4	11	Negative regulation of histone modification	AT1G04020 AT4G21070 AT3G48430 AT4G22140
0.007728659	6	27	Negative regulation of gene silencing	AT3G27670 AT1G22950 AT1G75660 AT2G06990 AT3G07610 AT5G42540
0.00777139	8	47	Defense response to bacterium, incompatible interaction	AT5G06320 AT1G11350 AT2G40000 AT3G19190 AT4G23810 AT5G26920 AT5G45110 AT5G56030
0.008233128	16	149	Cellular respiration	AT2G07687 AT5G50950 ATCG00430 ATCG01050 ATCG01100 ATMG00160 ATMG00580 ATMG01360 AT2G07689 ATCG00720 ATCG01010 ATCG01070 ATCG01250 ATMG00513 ATMG00650 AT3G10020
0.008462189	38	498	Response to oxidative stress	AT1G20620 AT1G27510 AT2G07698 AT3G56090 AT4G33630 AT3G47450 AT3G05790 AT5G26860 AT5G64120 AT1G05680 AT2G29450 AT2G39460 AT3G10930 AT3G28340 AT3G30775 AT3G48360 AT3G56400 AT3G57520 AT4G11280 AT4G17490 AT4G20830 AT4G23810 AT4G34710 AT4G35770 AT4G37610 AT5G20250 AT5G59820 AT1G07530 AT1G21520 AT1G27730 AT1G32640 AT1G49540 AT2G19810 AT2G40000 AT3G10020 AT3G20340 AT5G13650 AT5G56550
0.00884025	65	979	Positive regulation of macromolecule metabolic process	AT1G04020 AT1G04170 AT1G15870 AT1G26370 AT1G35660 AT1G48630 AT1G52890 AT1G64490 AT1G67310 AT1G73500 AT1G79000 AT2G07734 AT2G18720 AT2G20570 AT2G22300 AT2G22430 AT2G34640 AT2G36720 AT2G38340 AT2G47990 AT3G06010 AT3G06530 AT3G18130 AT3G54350 AT4G04180 AT4G10710 AT4G16420 AT4G21070 AT5G02050 AT5G03720 AT5G39850 AT5G43130 AT5G47640 AT5G49450 AT5G62020 ATCG00380 AT1G32640 AT2G22010 AT2G25900 AT3G24650…
0.009225474	17	165	Proton transmembrane transport	AT2G07698 ATCG00120 ATCG00140 ATCG00150 ATCG00430 ATCG00470 ATCG00480 ATCG01010 ATCG01050 ATMG00513 ATMG00580 ATMG01360 AT2G07687 ATCG00130 ATCG00530 ATMG00160 AT3G45780
0.009251385	50	710	Positive regulation of macromolecule biosynthetic process	AT1G04020 AT1G04170 AT1G15870 AT1G26370 AT1G35660 AT1G52890 AT1G64490 AT1G67310 AT1G79000 AT2G07734 AT2G18720 AT2G20570 AT2G22300 AT2G22430 AT2G34640 AT2G36720 AT2G38340 AT2G47990 AT3G06010 AT3G06530 AT3G54350 AT4G04180 AT4G10710 AT4G21070 AT5G02050 AT5G03720 AT5G39850 AT5G43130 AT5G47640 AT5G49450 AT5G62020 ATCG00380 AT1G32640 AT3G24650 AT4G23810 AT4G25490 AT5G61590 AT5G61600 AT4G16420 AT5G11510…
0.009251385	6	28	Pseudouridine synthesis	AT3G04820 AT3G19440 AT3G57150 AT5G08180 AT1G03530 AT4G26600
0.009251385	6	28	Pyrimidine ribonucleotide metabolic process	AT1G30820 AT3G12670 AT3G20330 AT3G54470 AT1G29900 AT3G27740
0.009251385	6	28	Pyrimidine ribonucleotide biosynthetic process	AT1G30820 AT3G12670 AT3G20330 AT3G54470 AT1G29900 AT3G27740
0.009259598	38	501	Chromatin organization	AT1G04020 AT1G04870 AT1G10450 AT1G79000 AT3G06010 AT3G07610 AT3G20810 AT3G48430 AT3G49500 AT4G10710 AT4G16420 AT4G21070 AT4G25630 AT4G26110 AT4G29510 AT4G31120 AT5G56950 AT5G67630 AT1G49540 AT4G25340 AT1G04400 AT1G18800 AT1G50410 AT1G74560 AT2G17930 AT2G23380 AT2G27840 AT2G47620 AT3G20010 AT3G44750 AT3G54350 AT4G22140 AT4G24680 AT4G36080 AT5G22650 AT3G42660 AT1G22950 AT5G35910
0.009663415	46	641	Regulation of cellular protein metabolic process	AT1G02080 AT1G04020 AT1G04170 AT1G15870 AT1G48630 AT1G73500 AT2G07734 AT2G16600 AT2G18720 AT3G07110 AT3G16810 AT3G18130 AT3G44260 AT4G16420 AT4G21070 AT4G30825 AT4G36390 AT5G02050 AT5G24490 AT5G39850 AT5G58410 ATCG00380 AT2G22010 AT2G25900 AT1G01100 AT1G03710 AT1G07985 AT1G10840 AT1G49760 AT1G64790 AT1G72320 AT2G23350 AT2G24050 AT2G29200 AT3G48390 AT4G25880 AT5G42950 AT5G43810 AT5G47700 AT5G57870…
0.009985182	15	138	Double-strand break repair	AT1G04020 AT1G10930 AT1G67500 AT2G07690 AT4G14970 AT4G21070 AT4G26110 AT5G56950 AT1G15910 AT1G18800 AT1G74560 AT1G79950 AT3G20540 AT5G24280 AT5G40820
0.01016239	34	436	Sulfur compound metabolic process	AT1G16410 AT1G52400 AT1G78370 AT2G29450 AT3G28740 AT4G02520 AT5G48120 AT5G65860 AT1G73500 AT3G14210 AT4G13770 AT5G23010 AT1G14810 AT1G36160 AT1G36180 AT3G57060 AT4G19710 ATCG00500 AT1G08910 AT1G18570 AT1G59870 AT1G62560 AT1G65860 AT1G67140 AT2G25450 AT2G38470 AT2G43100 AT3G19710 AT4G12030 AT4G34200 AT4G37260 AT5G07690 AT5G61590 AT5G63790
0.010318722	4	12	RRNA transcription	AT2G02955 AT1G17690 AT1G50030 AT4G02990
0.010318722	4	12	Formation of translation preinitiation complex	AT1G04170 AT1G48920 AT2G18720 AT5G20920
0.010318722	4	12	Peptidyl-arginine N-methylation	AT4G29510 AT1G04870 AT4G31120 AT5G65860
0.010318722	4	12	UMP metabolic process	AT3G54470 AT1G29900 AT3G20330 AT3G27740
0.010318722	4	12	UMP biosynthetic process	AT3G54470 AT1G29900 AT3G20330 AT3G27740
0.010318722	4	12	Pyrimidine ribonucleoside monophosphate biosynthetic process	AT3G54470 AT1G29900 AT3G20330 AT3G27740
0.010480685	47	662	Response to alcohol	AT5G13530 AT1G06190 AT1G50030 AT1G59870 AT2G38280 AT3G18390 AT4G28080 AT5G42950 AT1G10840 AT1G32640 AT1G42550 AT1G49540 AT1G52400 AT1G67120 AT2G22430 AT2G22660 AT2G38340 AT3G24650 AT4G20940 AT5G26920 AT1G08930 AT1G10930 AT1G18570 AT1G27730 AT1G48630 AT1G71030 AT1G74840 AT2G05520 AT2G37220 AT3G18130 AT3G48360 AT4G23600 AT4G34710 AT4G37260 AT5G28770 AT5G37260 ATCG00490 AT2G23380 AT1G01720 AT1G05680…
0.010775875	47	663	Regulation of protein metabolic process	AT1G02080 AT1G04020 AT1G04170 AT1G15870 AT1G48630 AT1G73500 AT2G07734 AT2G16600 AT2G18720 AT3G07110 AT3G16810 AT3G18130 AT3G44260 AT4G16420 AT4G21070 AT4G30825 AT4G36390 AT5G02050 AT5G24490 AT5G39850 AT5G58410 ATCG00380 AT2G22010 AT2G25900 AT1G01100 AT1G03710 AT1G07985 AT1G10840 AT1G49760 AT1G64790 AT1G72320 AT2G23350 AT2G24050 AT2G29200 AT3G48390 AT4G25880 AT5G42950 AT5G43810 AT5G47700 AT5G57870…
0.010827257	69	1063	Positive regulation of metabolic process	AT1G04020 AT1G04170 AT1G15870 AT1G26370 AT1G35660 AT1G48630 AT1G52890 AT1G64490 AT1G67310 AT1G73500 AT1G79000 AT2G07734 AT2G18720 AT2G20570 AT2G22300 AT2G22430 AT2G34640 AT2G36720 AT2G38340 AT2G47990 AT3G06010 AT3G06530 AT3G18130 AT3G54350 AT4G04180 AT4G10710 AT4G16420 AT4G21070 AT5G02050 AT5G03720 AT5G39850 AT5G43130 AT5G47640 AT5G49450 AT5G62020 ATCG00380 AT1G04400 AT1G32640 AT2G22010 AT2G25900…
0.010889335	5	20	Response to mechanical stimulus	AT2G41100 AT3G48430 AT4G11280 AT5G57560 AT2G20990
0.010889335	5	20	Nuclear RNA surveillance	AT3G46210 AT5G35910 AT5G53770 AT1G75660 AT5G42540
0.010975266	3	6	Urea metabolic process	AT1G29900 AT3G27740 AT4G24830
0.010975266	19	198	Organelle localization	AT1G13160 AT1G72320 AT1G80680 AT2G37990 AT3G19960 AT3G49990 AT3G51720 AT3G51800 AT3G54710 AT4G33200 AT5G05680 AT1G42550 AT2G40430 AT3G52140 AT3G58650 AT5G26910 AT2G20990 AT3G25690 AT3G45780
0.010975266	3	6	Negative regulation of cytokinin-activated signaling pathway	AT1G80440 AT3G59940 AT1G19770
0.010990472	8	50	de novo posttranslational protein folding	AT1G55490 AT3G13470 AT3G17830 AT4G24280 AT4G37910 AT4G39960 AT5G09590 AT5G49910
0.010990472	8	50	Chaperone cofactor-dependent protein refolding	AT1G55490 AT3G13470 AT3G17830 AT4G24280 AT4G37910 AT4G39960 AT5G09590 AT5G49910
0.011543143	114	1927	Reproductive process	AT1G25350 AT1G80260 AT2G27840 AT3G23890 AT3G44750 AT3G57060 AT4G13750 AT4G14970 AT4G22970 AT5G22650 AT5G57660 AT1G04400 AT5G61480 AT1G11350 AT1G28420 AT1G61400 AT2G06990 AT2G15890 AT2G23380 AT3G20810 AT4G00340 AT4G11280 AT4G12750 AT4G22140 AT5G61380 AT1G11130 AT1G80680 AT3G24650 AT3G56400 AT4G04890 AT4G21750 AT1G04870 AT1G79000 AT2G20570 AT2G26700 AT2G31880 AT3G07050 AT3G09070 AT3G23670 AT3G47620…
0.011857913	47	667	DNA metabolic process	AT1G04020 AT1G08260 AT1G08840 AT1G10930 AT1G67500 AT1G79950 AT2G07690 AT2G17930 AT3G10270 AT3G10690 AT3G15140 AT3G23890 AT3G42660 AT3G49180 AT3G54710 AT4G05420 AT4G14970 AT4G21070 AT4G21100 AT4G26110 AT4G30825 AT4G36080 AT5G04130 AT5G40820 AT5G47690 AT5G56950 AT5G61140 AT1G30680 AT1G50840 AT3G20540 AT3G32920 AT3G46210 AT3G49500 AT4G03292 AT4G10710 AT4G31210 AT5G48120 AT5G49110 AT1G15910 AT1G18800…
0.011914546	12	100	Recombinational repair	AT1G04020 AT1G10930 AT1G67500 AT2G07690 AT4G21070 AT4G26110 AT5G56950 AT1G15910 AT1G18800 AT1G74560 AT1G79950 AT5G24280
0.01191501	11	87	Gynoecium development	AT1G25350 AT3G49500 AT1G11130 AT1G68990 AT2G25840 AT3G55200 AT3G55220 AT3G55400 AT4G21530 AT5G05560 AT5G49030
0.012072013	19	200	Mitochondrion organization	AT1G55490 AT1G61570 AT2G28000 AT2G33210 AT3G03060 AT3G04800 AT3G05790 AT3G13470 AT3G19190 AT3G23990 AT3G46740 AT5G16930 AT5G17710 AT5G18820 AT5G26860 AT1G64220 AT3G52140 AT5G51540 AT5G09420
0.012770331	2	2	Assembly of actomyosin apparatus involved in cytokinesis	AT3G05330 AT5G18700
0.012770331	2	2	Phragmoplast assembly	AT3G05330 AT5G18700
0.012770331	2	2	Plastid DNA metabolic process	AT1G50840 AT3G20540
0.012770331	2	2	Plastid DNA replication	AT1G50840 AT3G20540
0.012770331	11	88	Cellular response to heat	AT4G24280 AT4G37910 AT5G03720 AT5G09590 AT5G49910 AT5G56030 AT5G62020 AT1G54490 AT2G38340 AT5G21160 AT2G38470
0.012770331	11	88	Post-transcriptional gene silencing by RNA	AT3G49500 AT4G37510 AT2G16950 AT3G27670 AT1G05490 AT1G24706 AT2G31660 AT3G15140 AT4G21710 AT5G19820 AT5G23080
0.012770331	2	2	MiRNA loading onto RISC involved in gene silencing by miRNA	AT2G16950 AT2G31660
0.012770331	2	2	TRNA methylthiolation	AT1G72090 AT4G36390
0.012770331	2	2	TRNA acetylation	AT1G10490 AT3G57940
0.012770331	2	2	Small RNA loading onto RISC	AT2G16950 AT2G31660
0.012770331	2	2	Hydrogen peroxide mediated signaling pathway involved in stomatal movement	AT4G20940 AT5G49760
0.012770331	2	2	Methionyl-tRNA aminoacylation	AT3G55400 AT4G13780
0.012770331	2	2	Assembly of actomyosin apparatus involved in mitotic cytokinesis	AT3G05330 AT5G18700
0.012770331	2	2	Mitotic cytokinetic process	AT3G05330 AT5G18700
0.012770331	2	2	RRNA acetylation involved in maturation of SSU-rRNA	AT1G10490 AT3G57940
0.012770331	2	2	RRNA acetylation	AT1G10490 AT3G57940
0.012770331	2	2	RNA acetylation	AT1G10490 AT3G57940
0.012797348	114	1936	Reproduction	AT1G25350 AT1G80260 AT2G27840 AT3G23890 AT3G44750 AT3G57060 AT4G13750 AT4G14970 AT4G22970 AT5G22650 AT5G57660 AT1G04400 AT5G61480 AT1G11350 AT1G28420 AT1G61400 AT2G06990 AT2G15890 AT2G23380 AT3G20810 AT4G00340 AT4G11280 AT4G12750 AT4G22140 AT5G61380 AT1G11130 AT1G80680 AT3G24650 AT3G56400 AT4G04890 AT4G21750 AT1G04870 AT1G79000 AT2G20570 AT2G26700 AT2G31880 AT3G07050 AT3G09070 AT3G23670 AT3G47620…
0.01306568	4	13	Polyadenylation-dependent RNA catabolic process	AT5G35910 AT5G53770 AT1G75660 AT5G42540
0.01306568	4	13	Polyadenylation-dependent ncRNA catabolic process	AT5G35910 AT5G53770 AT1G75660 AT5G42540
0.01306568	31	395	DNA repair	AT1G04020 AT1G08260 AT1G10930 AT1G67500 AT2G07690 AT2G17930 AT3G42660 AT4G05420 AT4G14970 AT4G21070 AT4G21100 AT4G26110 AT4G30825 AT4G36080 AT5G47690 AT5G56950 AT5G61140 AT1G08840 AT1G50840 AT3G20540 AT3G32920 AT4G10710 AT5G40820 AT5G48120 AT5G49110 AT1G15910 AT1G18800 AT1G74560 AT1G79950 AT2G06040 AT5G24280
0.01306568	4	13	Nuclear ncRNA surveillance	AT5G35910 AT5G53770 AT1G75660 AT5G42540
0.01306568	4	13	Nuclear polyadenylation-dependent rRNA catabolic process	AT5G35910 AT5G53770 AT1G75660 AT5G42540
0.01306568	4	13	Nuclear polyadenylation-dependent ncRNA catabolic process	AT5G35910 AT5G53770 AT1G75660 AT5G42540
0.01306568	4	13	Purine nucleobase biosynthetic process	AT3G55010 AT1G09830 AT2G16570 AT4G34740
0.01306568	4	13	Pyrimidine ribonucleoside monophosphate metabolic process	AT3G54470 AT1G29900 AT3G20330 AT3G27740
0.013092978	89	1454	Response to external biotic stimulus	AT2G41560 AT5G57110 AT1G61400 AT3G55980 AT3G56090 AT4G02410 AT4G23180 AT5G45110 AT1G50030 AT1G59870 AT1G65390 AT1G73805 AT2G33830 AT2G37220 AT3G50480 AT4G19530 AT5G26920 AT5G42950 AT5G43810 ATCG00480 AT1G01440 AT1G80080 AT3G06980 AT3G50930 AT5G56030 AT1G10760 AT1G16410 AT1G18570 AT1G21250 AT1G52400 AT1G73500 AT1G74930 AT1G76600 AT1G80840 AT2G15890 AT2G22010 AT2G29350 AT3G04740 AT3G10930 AT3G14210…
0.013092978	89	1454	Response to other organism	AT2G41560 AT5G57110 AT1G61400 AT3G55980 AT3G56090 AT4G02410 AT4G23180 AT5G45110 AT1G50030 AT1G59870 AT1G65390 AT1G73805 AT2G33830 AT2G37220 AT3G50480 AT4G19530 AT5G26920 AT5G42950 AT5G43810 ATCG00480 AT1G01440 AT1G80080 AT3G06980 AT3G50930 AT5G56030 AT1G10760 AT1G16410 AT1G18570 AT1G21250 AT1G52400 AT1G73500 AT1G74930 AT1G76600 AT1G80840 AT2G15890 AT2G22010 AT2G29350 AT3G04740 AT3G10930 AT3G14210…
0.013092978	70	1094	Cellular response to endogenous stimulus	AT1G33600 AT2G01950 AT2G16600 AT3G27740 AT3G63300 AT4G32520 AT5G13530 AT5G45110 AT5G57090 AT5G65700 AT1G50030 AT4G37260 AT1G10840 AT1G13670 AT1G19770 AT1G28370 AT1G32640 AT1G42550 AT1G49540 AT1G51950 AT1G52400 AT1G59870 AT1G67120 AT1G74930 AT2G22430 AT2G22660 AT2G26700 AT2G38340 AT2G42620 AT2G42870 AT3G04730 AT3G06980 AT3G16500 AT3G23030 AT3G24650 AT3G50700 AT3G51800 AT3G56400 AT3G61630 AT4G02520…
0.013133465	8	52	RNA phosphodiester bond hydrolysis, exonucleolytic	AT3G15140 AT5G35910 AT1G54490 AT1G75660 AT3G03710 AT3G44260 AT5G14580 AT5G42540
0.013276692	7	41	Gene silencing by miRNA	AT4G37510 AT2G16950 AT1G24706 AT2G31660 AT4G21710 AT5G19820 AT5G23080
0.013276692	7	41	Mitotic cytokinesis	AT1G02730 AT1G55850 AT3G54710 AT3G05330 AT3G17360 AT3G19050 AT5G18700
0.013287845	17	173	Energy derivation by oxidation of organic compounds	AT2G07687 AT5G50950 ATCG00430 ATCG01050 ATCG01100 ATMG00160 ATMG00580 ATMG01360 AT2G07689 AT3G20440 ATCG00720 ATCG01010 ATCG01070 ATCG01250 ATMG00513 ATMG00650 AT3G10020
0.013352153	9	64	Regulation of cell division	AT1G13650 AT5G11510 AT1G08260 AT2G40360 AT2G40430 AT3G51800 AT3G56370 AT5G13690 AT5G62440
0.013352153	9	64	Regulation of gene silencing	AT3G27670 AT1G05490 AT1G22950 AT1G75660 AT2G06990 AT3G07610 AT3G15140 AT5G19820 AT5G42540
0.014055993	46	658	Response to abscisic acid	AT5G13530 AT1G06190 AT1G59870 AT2G38280 AT3G18390 AT4G28080 AT5G42950 AT1G10840 AT1G32640 AT1G42550 AT1G49540 AT1G52400 AT1G67120 AT2G22430 AT2G22660 AT2G38340 AT3G24650 AT4G20940 AT5G26920 AT1G08930 AT1G10930 AT1G18570 AT1G27730 AT1G48630 AT1G71030 AT1G74840 AT2G05520 AT2G37220 AT3G18130 AT3G48360 AT4G23600 AT4G34710 AT4G37260 AT5G28770 AT5G37260 ATCG00490 AT2G23380 AT1G01720 AT1G05680 AT1G08910…
0.014119223	90	1478	Response to biotic stimulus	AT2G41560 AT5G57110 AT1G61400 AT3G55980 AT3G56090 AT4G02410 AT4G23180 AT5G45110 AT1G50030 AT1G59870 AT1G65390 AT1G73805 AT2G33830 AT2G37220 AT3G50480 AT4G19530 AT5G26920 AT5G42950 AT5G43810 ATCG00480 AT1G01440 AT1G11310 AT1G80080 AT3G06980 AT3G45290 AT3G50930 AT3G57260 AT5G56030 AT1G10760 AT1G16410 AT1G18570 AT1G21250 AT1G52400 AT1G73500 AT1G74930 AT1G76600 AT1G80840 AT2G15890 AT2G22010 AT2G29350…
0.014674463	19	205	Pattern specification process	AT3G63300 AT4G13750 AT2G33800 AT3G09070 AT1G11130 AT1G48920 AT1G80080 AT2G01950 AT2G06990 AT3G44750 AT4G07410 AT4G18750 AT5G16750 AT5G22650 AT5G24740 AT5G39740 AT5G50320 AT5G63420 AT5G65930
0.014763498	42	589	Organic acid biosynthetic process	AT1G04020 AT1G18500 AT1G29900 AT1G30040 AT1G73805 AT1G80560 AT2G31810 AT3G10050 AT3G14390 AT3G23940 AT3G27740 AT3G48560 AT3G57560 AT3G58610 AT4G19710 AT4G21070 AT4G24830 AT4G32520 AT5G04140 AT5G10920 AT5G16290 AT5G23010 AT5G26920 AT1G14810 AT1G36160 AT1G36180 AT1G43800 AT1G50030 AT1G80600 AT2G04240 AT2G15090 AT2G43100 AT3G43600 AT3G45140 AT3G49680 AT3G57060 AT3G60880 AT4G11280 AT4G34200 AT5G42150…
0.014763498	42	589	Carboxylic acid biosynthetic process	AT1G04020 AT1G18500 AT1G29900 AT1G30040 AT1G73805 AT1G80560 AT2G31810 AT3G10050 AT3G14390 AT3G23940 AT3G27740 AT3G48560 AT3G57560 AT3G58610 AT4G19710 AT4G21070 AT4G24830 AT4G32520 AT5G04140 AT5G10920 AT5G16290 AT5G23010 AT5G26920 AT1G14810 AT1G36160 AT1G36180 AT1G43800 AT1G50030 AT1G80600 AT2G04240 AT2G15090 AT2G43100 AT3G43600 AT3G45140 AT3G49680 AT3G57060 AT3G60880 AT4G11280 AT4G34200 AT5G42150…
0.015008389	20	221	Auxin-activated signaling pathway	AT3G63300 AT5G57090 AT1G50030 AT4G37260 AT1G13670 AT1G51950 AT1G59870 AT2G26700 AT2G42620 AT3G04730 AT3G16500 AT3G23030 AT3G51800 AT4G02520 AT5G49980 AT5G50320 AT5G63420 ATMG00960 AT2G01950 AT3G48360
0.015008389	7	42	Response to molecule of bacterial origin	AT1G59870 AT1G73805 AT5G26920 AT5G42950 AT3G50930 AT1G80840 AT4G31800
0.015008389	94	1559	Positive regulation of biological process	AT1G04020 AT1G04170 AT1G15870 AT1G26370 AT1G35660 AT1G48630 AT1G52890 AT1G64490 AT1G67310 AT1G73500 AT1G79000 AT2G07734 AT2G18720 AT2G20570 AT2G22300 AT2G22430 AT2G34640 AT2G36720 AT2G38340 AT2G47990 AT3G06010 AT3G06530 AT3G18130 AT3G54350 AT4G04180 AT4G10710 AT4G16420 AT4G21070 AT4G21530 AT5G02050 AT5G03720 AT5G39850 AT5G43130 AT5G47640 AT5G49450 AT5G62020 ATCG00380 AT1G04400 AT1G32640 AT1G50030…
0.015051833	5	22	SnoRNA metabolic process	AT3G46210 AT3G57150 AT4G25630 AT5G35910 AT5G53770
0.015051833	5	22	RRNA catabolic process	AT3G46210 AT5G35910 AT5G53770 AT1G75660 AT5G42540
0.015051833	5	22	SnoRNA processing	AT3G46210 AT3G57150 AT4G25630 AT5G35910 AT5G53770
0.015051833	5	22	Gene silencing by RNA-directed DNA methylation	AT1G15910 AT3G20010 AT1G50410 AT3G07610 AT5G35910
0.015051833	5	22	Pre-transcriptional gene silencing by RNA	AT1G15910 AT3G20010 AT1G50410 AT3G07610 AT5G35910
0.015300071	11	91	Protein acetylation	AT1G04020 AT1G79000 AT4G16420 AT4G21070 AT5G67630 AT1G49540 AT2G17930 AT3G54350 AT4G36080 AT3G48430 AT4G22140
0.01606779	8	54	Cold acclimation	AT4G25490 AT3G55160 AT1G10760 AT3G04740 AT3G53460 AT4G16420 AT5G50950 AT5G59820
0.016262178	3	7	Response to strigolactone	AT1G04400 AT4G30350 AT5G57710
0.016262178	3	7	Malonyl-CoA metabolic process	AT1G36160 AT1G36180 ATCG00500
0.016392958	81	1315	Positive regulation of cellular process	AT1G04020 AT1G04170 AT1G15870 AT1G26370 AT1G35660 AT1G48630 AT1G52890 AT1G64490 AT1G67310 AT1G73500 AT1G79000 AT2G07734 AT2G18720 AT2G20570 AT2G22300 AT2G22430 AT2G34640 AT2G36720 AT2G38340 AT2G47990 AT3G06010 AT3G06530 AT3G18130 AT3G54350 AT4G04180 AT4G10710 AT4G16420 AT4G21070 AT4G21530 AT5G02050 AT5G03720 AT5G39850 AT5G43130 AT5G47640 AT5G49450 AT5G62020 ATCG00380 AT1G04400 AT1G32640 AT1G50030…
0.017653482	9	67	Protein targeting to mitochondrion	AT1G61570 AT2G33210 AT3G04800 AT3G23990 AT3G46740 AT5G17710 AT1G64220 AT5G51540 AT5G09420
0.017806597	31	405	Secondary metabolic process	AT1G16410 AT1G52400 AT2G23000 AT3G28740 AT3G59940 AT4G36220 AT1G73500 AT3G14210 AT4G13770 AT5G23010 AT1G80440 AT1G18570 AT1G50030 AT1G59870 AT1G61810 AT1G62560 AT1G65860 AT1G71030 AT2G25450 AT2G38470 AT2G43100 AT3G19710 AT4G12030 AT4G37260 AT5G07690 AT5G61590 AT5G63790 AT5G64120 AT1G78370 AT2G29450 AT4G02520
0.017806597	50	740	Positive regulation of cellular biosynthetic process	AT1G04020 AT1G04170 AT1G15870 AT1G26370 AT1G35660 AT1G52890 AT1G64490 AT1G67310 AT1G79000 AT2G07734 AT2G18720 AT2G20570 AT2G22300 AT2G22430 AT2G34640 AT2G36720 AT2G38340 AT2G47990 AT3G06010 AT3G06530 AT3G54350 AT4G04180 AT4G10710 AT4G21070 AT5G02050 AT5G03720 AT5G39850 AT5G43130 AT5G47640 AT5G49450 AT5G62020 ATCG00380 AT1G32640 AT3G24650 AT4G23810 AT4G25490 AT5G61590 AT5G61600 AT4G16420 AT5G11510…
0.018142576	5	23	Positive regulation of histone modification	AT1G04020 AT4G16420 AT4G21070 AT3G42660 AT5G35910
0.018142576	5	23	RNA surveillance	AT3G46210 AT5G35910 AT5G53770 AT1G75660 AT5G42540
0.018529784	6	33	TRNA methylation	AT2G39670 AT3G55160 AT4G04670 AT4G17610 AT2G22400 AT3G21300
0.018529784	35	475	Methylation	AT1G04870 AT1G21130 AT2G22400 AT2G39670 AT2G47420 AT3G55160 AT4G04670 AT4G17610 AT4G20130 AT4G25630 AT4G25730 AT4G26600 AT4G29510 AT4G31120 AT5G13830 AT5G55920 AT1G04020 AT1G55450 AT1G64600 AT2G19870 AT2G23380 AT2G28450 AT2G31740 AT3G20810 AT3G21300 AT3G27180 AT3G44860 AT5G19300 AT5G49560 AT5G65860 AT3G07610 AT3G42660 AT1G22950 AT1G49540 AT5G35910
0.021510847	4	15	Peptidyl-arginine methylation	AT1G04870 AT4G29510 AT4G31120 AT5G65860
0.021510847	7	45	Positive regulation of chromosome organization	AT1G04020 AT4G16420 AT4G21070 AT4G21530 AT3G42660 AT4G22970 AT5G35910
0.02185017	5	24	Mitochondrial RNA processing	AT1G52160 AT3G03710 AT5G14580 AT5G39840 AT3G27550
0.022033211	45	658	Organophosphate metabolic process	AT1G29900 AT1G30820 AT1G50460 AT1G63660 AT1G79470 AT2G07698 AT2G16570 AT2G21790 AT2G35040 AT2G38210 AT2G38230 AT2G38280 AT3G12670 AT3G20330 AT3G21110 AT3G27740 AT3G54470 AT3G55010 AT3G60750 AT4G16700 AT4G34740 ATCG00120 ATCG00140 ATCG00150 ATCG00470 ATCG00480 AT1G30680 AT1G02390 AT1G09830 AT1G36160 AT1G36180 AT1G50030 AT1G72040 AT2G07687 AT2G37690 AT3G57660 AT4G18440 AT5G20840 AT5G50950 ATCG00130…
0.02299473	18	199	Nucleobase-containing compound catabolic process	AT1G02080 AT1G54490 AT1G59760 AT1G75660 AT2G06990 AT3G03710 AT3G15140 AT3G44260 AT3G46210 AT5G14580 AT5G35910 AT5G39840 AT5G42540 AT5G53770 AT2G25900 AT3G53460 AT4G34830 AT5G21160
0.024154286	7	46	Response to absence of light	AT1G04400 AT2G41100 AT3G48390 AT4G01800 AT4G24230 AT4G20940 AT5G54190
0.024154286	7	46	Regulation of histone modification	AT1G04020 AT4G16420 AT4G21070 AT3G42660 AT3G48430 AT4G22140 AT5G35910
0.024331715	3	8	Peptidyl-arginine methylation, to asymmetrical-dimethyl arginine	AT4G29510 AT1G04870 AT4G31120
0.02688198	50	757	Positive regulation of biosynthetic process	AT1G04020 AT1G04170 AT1G15870 AT1G26370 AT1G35660 AT1G52890 AT1G64490 AT1G67310 AT1G79000 AT2G07734 AT2G18720 AT2G20570 AT2G22300 AT2G22430 AT2G34640 AT2G36720 AT2G38340 AT2G47990 AT3G06010 AT3G06530 AT3G54350 AT4G04180 AT4G10710 AT4G21070 AT5G02050 AT5G03720 AT5G39850 AT5G43130 AT5G47640 AT5G49450 AT5G62020 ATCG00380 AT1G32640 AT3G24650 AT4G23810 AT4G25490 AT5G61590 AT5G61600 AT4G16420 AT5G11510…
0.026968127	8	59	Cytoskeleton-dependent cytokinesis	AT1G02730 AT1G55850 AT3G54710 AT3G23670 AT3G05330 AT3G17360 AT3G19050 AT5G18700
0.026972596	4	16	Peptidyl-arginine modification	AT1G04870 AT4G29510 AT4G31120 AT5G65860
0.026972596	4	16	Diaminopimelate metabolic process	AT3G14390 AT1G14810 AT3G60880 AT4G19710
0.026972596	4	16	NcRNA transcription	AT2G02955 AT1G17690 AT1G50030 AT4G02990
0.026972596	4	16	Lysine biosynthetic process via diaminopimelate	AT3G14390 AT1G14810 AT3G60880 AT4G19710
0.028094719	20	235	Positive regulation of cellular protein metabolic process	AT1G04020 AT1G04170 AT1G15870 AT1G48630 AT1G73500 AT2G07734 AT2G18720 AT3G18130 AT4G16420 AT4G21070 AT5G02050 AT5G39850 ATCG00380 AT2G22010 AT1G01100 AT5G47700 AT3G42660 AT1G10840 AT4G16390 AT5G35910
0.028274376	63	1002	Positive regulation of cellular metabolic process	AT1G04020 AT1G04170 AT1G15870 AT1G26370 AT1G35660 AT1G48630 AT1G52890 AT1G64490 AT1G67310 AT1G73500 AT1G79000 AT2G07734 AT2G18720 AT2G20570 AT2G22300 AT2G22430 AT2G34640 AT2G36720 AT2G38340 AT2G47990 AT3G06010 AT3G06530 AT3G18130 AT3G54350 AT4G04180 AT4G10710 AT4G16420 AT4G21070 AT5G02050 AT5G03720 AT5G39850 AT5G43130 AT5G47640 AT5G49450 AT5G62020 ATCG00380 AT1G04400 AT1G32640 AT2G22010 AT2G25900…
