# Supplementary material for: Pollen Number and Ribosome Gene Expression Altered in a Genome-Editing Mutant of REDUCED POLLEN NUMBER1 Gene
Source: Front Plant Sci. 2022 Jan 11;12:768584. doi: 10.3389/fpls.2021.768584 (PMC8787260; doi:10.3389/fpls.2021.768584)
Supplement: Supplementary Table 4 — Complete GO enrichment list (Biological process) for downregulated DEGs in rdp1-3 plants. [file Table_4.csv]

Supplementary Table 4. Complete GO enrichment list (Biological process) for downregulated DEGs in rdp1-3 plants.
Enrichment FDR	Genes in list	Total genes	Functional Category	Genes
6.16E-25	55	153	Pollen tube growth	AT4G29460	AT4G29470	AT1G48020	AT1G61290	AT1G69940	AT3G12160	AT3G17220	AT1G79860	AT2G07040	AT1G03050	AT1G19780	AT1G28270	AT1G49490	AT1G54280	AT1G79250	AT2G21480	AT2G33775	AT3G18360	AT3G19020	AT4G02650	AT4G13240	AT4G17530	AT4G28280	AT4G33970	AT4G39110	AT5G47200	AT1G04450	AT1G04880	AT1G10770	AT1G22130	AT1G50610	AT1G77980	AT2G03060	AT2G20430	AT2G31500	AT2G32460	AT2G33460	AT2G41970	AT3G01700	AT3G08970	AT3G20190	AT3G20580	AT3G23380	AT3G42880	AT3G51300	AT4G04900
2.25E-23	62	209	Pollen tube development	AT4G29460	AT4G29470	AT1G48020	AT1G61290	AT1G69940	AT3G12160	AT3G17220	AT1G79860	AT2G07040	AT1G03050	AT1G05580	AT1G19780	AT1G28270	AT1G49490	AT1G54280	AT1G79250	AT2G21480	AT2G33775	AT3G02810	AT3G18360	AT3G19020	AT4G02650	AT4G13240	AT4G17530	AT4G28280	AT4G33970	AT4G39110	AT5G16500	AT5G47200	AT1G04450	AT1G04880	AT1G10770	AT1G22130	AT1G50610	AT1G77980	AT2G03060	AT2G20430	AT2G31500	AT2G32460	AT2G33460	AT2G35070	AT2G35300	AT2G41970	AT3G01700	AT3G03650	AT3G08970
9.11E-22	81	368	Pollination	AT4G29460	AT4G29470	AT1G48020	AT1G61290	AT1G69940	AT3G12160	AT3G17220	AT1G09245	AT2G04115	AT3G15860	AT3G26860	AT4G21380	AT4G27290	AT5G26060	AT5G38435	AT5G39493	AT1G79860	AT2G07040	AT1G03050	AT1G05580	AT1G19780	AT1G28270	AT1G49490	AT1G54280	AT1G79250	AT2G16535	AT2G21480	AT2G29790	AT2G33775	AT3G02810	AT3G18360	AT3G19020	AT4G02650	AT4G13240	AT4G17530	AT4G28280	AT4G33970	AT4G39110	AT5G16500	AT5G47200	AT5G61605	AT1G04450	AT1G04880	AT1G10770	AT1G22130	AT1G50610
9.11E-22	55	179	Cell tip growth	AT4G29460	AT4G29470	AT1G48020	AT1G61290	AT1G69940	AT3G12160	AT3G17220	AT1G79860	AT2G07040	AT1G03050	AT1G19780	AT1G28270	AT1G49490	AT1G54280	AT1G79250	AT2G21480	AT2G33775	AT3G18360	AT3G19020	AT4G02650	AT4G13240	AT4G17530	AT4G28280	AT4G33970	AT4G39110	AT5G47200	AT1G04450	AT1G04880	AT1G10770	AT1G22130	AT1G50610	AT1G77980	AT2G03060	AT2G20430	AT2G31500	AT2G32460	AT2G33460	AT2G41970	AT3G01700	AT3G08970	AT3G20190	AT3G20580	AT3G23380	AT3G42880	AT3G51300	AT4G04900
9.11E-22	81	368	Multi-multicellular organism process	AT4G29460	AT4G29470	AT1G48020	AT1G61290	AT1G69940	AT3G12160	AT3G17220	AT1G09245	AT2G04115	AT3G15860	AT3G26860	AT4G21380	AT4G27290	AT5G26060	AT5G38435	AT5G39493	AT1G79860	AT2G07040	AT1G03050	AT1G05580	AT1G19780	AT1G28270	AT1G49490	AT1G54280	AT1G79250	AT2G16535	AT2G21480	AT2G29790	AT2G33775	AT3G02810	AT3G18360	AT3G19020	AT4G02650	AT4G13240	AT4G17530	AT4G28280	AT4G33970	AT4G39110	AT5G16500	AT5G47200	AT5G61605	AT1G04450	AT1G04880	AT1G10770	AT1G22130	AT1G50610
4.85E-20	58	214	Developmental cell growth	AT4G29460	AT4G29470	AT1G48020	AT1G61290	AT1G69940	AT3G12160	AT3G17220	AT1G79860	AT2G07040	AT1G03050	AT1G19780	AT1G28270	AT1G49490	AT1G54280	AT1G79250	AT2G21480	AT2G33775	AT3G18360	AT3G19020	AT4G02650	AT4G13240	AT4G17530	AT4G28280	AT4G33970	AT4G39110	AT5G47200	AT1G04450	AT1G04880	AT1G10770	AT1G22130	AT1G24620	AT1G50610	AT1G77980	AT2G03060	AT2G20430	AT2G31500	AT2G32460	AT2G33460	AT2G41970	AT3G01700	AT3G08970	AT3G20190	AT3G20580	AT3G23380	AT3G42880	AT3G51300
2.41E-18	103	619	Multi-organism process	AT4G29460	AT4G29470	AT5G07510	AT5G07520	AT5G07540	AT5G07550	AT5G07560	AT5G07571	AT5G07600	AT5G17340	AT5G48210	AT5G61610	AT1G48020	AT1G61290	AT1G69940	AT3G12160	AT3G17220	AT1G09245	AT2G04115	AT3G04690	AT3G15860	AT3G26860	AT4G21380	AT4G27290	AT5G26060	AT5G38435	AT5G39493	AT1G19890	AT1G79860	AT2G07040	AT3G04620	AT3G47440	AT1G03050	AT1G05580	AT1G19780	AT1G28270	AT1G49490	AT1G54280	AT1G79250	AT2G16535	AT2G21480	AT2G29790	AT2G33775	AT3G02810	AT3G18360	AT3G19020
4.13E-17	59	252	Cell morphogenesis involved in differentiation	AT4G29460	AT4G29470	AT1G48020	AT1G61290	AT1G69940	AT3G12160	AT3G17220	AT1G79860	AT2G07040	AT1G03050	AT1G19780	AT1G28270	AT1G49490	AT1G54280	AT1G79250	AT2G21480	AT2G33775	AT3G18360	AT3G19020	AT4G02650	AT4G13240	AT4G17530	AT4G28280	AT4G33970	AT4G39110	AT5G47200	AT1G04450	AT1G04880	AT1G10770	AT1G22130	AT1G33240	AT1G50610	AT1G56580	AT1G77980	AT2G03060	AT2G20430	AT2G31500	AT2G32460	AT2G33460	AT2G41970	AT3G01700	AT3G08970	AT3G20190	AT3G20580	AT3G23380	AT3G42880
7.69E-16	63	300	Unidimensional cell growth	AT4G25420	AT4G29460	AT4G29470	AT5G51810	AT1G48020	AT1G61290	AT1G69940	AT3G12160	AT3G17220	AT1G79860	AT2G07040	AT1G03050	AT1G19780	AT1G28270	AT1G49490	AT1G54280	AT1G79250	AT2G21480	AT2G33775	AT3G18360	AT3G19020	AT4G02650	AT4G13240	AT4G17530	AT4G28280	AT4G33970	AT4G39110	AT5G47200	AT1G04450	AT1G04880	AT1G10770	AT1G22130	AT1G50610	AT1G77980	AT2G03060	AT2G20430	AT2G31500	AT2G32460	AT2G33460	AT2G41970	AT3G01015	AT3G01700	AT3G08970	AT3G20190	AT3G20580	AT3G23380
3.13E-15	67	343	Cell development	AT4G29460	AT4G29470	AT1G48020	AT1G61290	AT1G69940	AT3G12160	AT3G17220	AT1G79860	AT2G07040	AT1G03050	AT1G19780	AT1G28270	AT1G49490	AT1G54280	AT1G79250	AT2G21480	AT2G33775	AT3G18360	AT3G19020	AT4G02650	AT4G13240	AT4G17530	AT4G28280	AT4G33970	AT4G39110	AT5G47200	AT1G04450	AT1G04880	AT1G10770	AT1G14350	AT1G22130	AT1G24620	AT1G33240	AT1G50610	AT1G56580	AT1G75110	AT1G77980	AT2G03060	AT2G20430	AT2G31500	AT2G32460	AT2G33460	AT2G41970	AT3G01700	AT3G08970	AT3G10525
5.66E-14	65	345	Developmental growth involved in morphogenesis	AT4G25420	AT4G29460	AT4G29470	AT5G51810	AT1G48020	AT1G61290	AT1G69940	AT3G12160	AT3G17220	AT1G79860	AT2G07040	AT1G03050	AT1G19780	AT1G28270	AT1G49490	AT1G54280	AT1G79250	AT2G21480	AT2G33775	AT3G18360	AT3G19020	AT4G02650	AT4G13240	AT4G17530	AT4G28280	AT4G33970	AT4G39110	AT5G47200	AT1G04450	AT1G04880	AT1G10770	AT1G22130	AT1G24620	AT1G50610	AT1G77980	AT2G03060	AT2G20430	AT2G31500	AT2G32460	AT2G33460	AT2G41970	AT3G01015	AT3G01700	AT3G08970	AT3G20190	AT3G20580
2.24E-12	19	35	Regulation of pollen tube growth	AT1G28270	AT1G79860	AT2G21480	AT2G33775	AT3G18360	AT4G13240	AT4G28280	AT4G39110	AT1G22130	AT1G50610	AT1G77980	AT2G03060	AT2G07040	AT2G31500	AT2G32460	AT3G12160	AT3G20190	AT3G42880	AT5G13990
1.07E-11	69	423	Cell growth	AT4G25420	AT4G29460	AT4G29470	AT5G51810	AT1G48020	AT1G61290	AT1G69940	AT3G12160	AT3G17220	AT1G79860	AT2G07040	AT1G03050	AT1G19780	AT1G28270	AT1G49490	AT1G54280	AT1G79250	AT2G21480	AT2G33775	AT2G41225	AT3G18360	AT3G19020	AT4G02650	AT4G13240	AT4G17530	AT4G28280	AT4G33970	AT4G39110	AT5G47200	AT1G04450	AT1G04880	AT1G10770	AT1G22130	AT1G24620	AT1G33240	AT1G50610	AT1G77980	AT2G03060	AT2G20430	AT2G31500	AT2G32460	AT2G33460	AT2G41970	AT3G01015	AT3G01700	AT3G08970
1.12E-11	69	424	Cell morphogenesis	AT1G71790	AT3G51300	AT4G25420	AT4G29460	AT4G29470	AT5G51810	AT1G48020	AT1G61290	AT1G69940	AT3G12160	AT3G17220	AT5G36870	AT1G79860	AT2G07040	AT1G03050	AT1G19780	AT1G28270	AT1G49490	AT1G54280	AT1G79250	AT2G21480	AT2G33775	AT3G18360	AT3G19020	AT4G02650	AT4G13240	AT4G17530	AT4G28280	AT4G33970	AT4G39110	AT5G47200	AT1G04450	AT1G04880	AT1G10770	AT1G22130	AT1G33240	AT1G50610	AT1G56580	AT1G77980	AT2G03060	AT2G20430	AT2G31500	AT2G32460	AT2G33460	AT2G41970	AT3G01015
2.26E-11	19	39	Regulation of cell morphogenesis involved in differentiation	AT1G28270	AT1G79860	AT2G21480	AT2G33775	AT3G18360	AT4G13240	AT4G28280	AT4G39110	AT1G22130	AT1G50610	AT1G77980	AT2G03060	AT2G07040	AT2G31500	AT2G32460	AT3G12160	AT3G20190	AT3G42880	AT5G13990
2.26E-11	19	39	Regulation of cell development	AT1G28270	AT1G79860	AT2G21480	AT2G33775	AT3G18360	AT4G13240	AT4G28280	AT4G39110	AT1G22130	AT1G50610	AT1G77980	AT2G03060	AT2G07040	AT2G31500	AT2G32460	AT3G12160	AT3G20190	AT3G42880	AT5G13990
6.31E-09	105	889	Cellular developmental process	AT1G18960	AT1G56160	AT1G57560	AT2G26960	AT2G32460	AT3G60460	AT4G29460	AT4G29470	AT5G25830	AT1G48020	AT1G61290	AT1G69940	AT3G12160	AT3G17220	AT5G14380	AT1G01280	AT1G65480	AT2G03830	AT2G16910	AT2G17950	AT2G22860	AT2G45660	AT3G11980	AT4G35420	AT5G06650	AT5G10140	AT5G51870	AT5G59305	AT5G65870	AT1G19890	AT1G79860	AT2G07040	AT3G04620	AT3G47440	AT1G03050	AT1G14350	AT1G19780	AT1G28270	AT1G49490	AT1G54280	AT1G79250	AT2G21480	AT2G33775	AT3G18360	AT3G19020	AT4G02650
8.11E-09	68	479	Developmental growth	AT4G25420	AT4G29460	AT4G29470	AT5G51810	AT1G48020	AT1G61290	AT1G69940	AT3G12160	AT3G17220	AT1G79860	AT2G07040	AT1G03050	AT1G19780	AT1G28270	AT1G49490	AT1G54280	AT1G79250	AT2G21480	AT2G33775	AT3G18360	AT3G19020	AT4G02650	AT4G13240	AT4G17530	AT4G25010	AT4G28280	AT4G33970	AT4G39110	AT5G47200	AT5G50800	AT1G03170	AT1G04450	AT1G04880	AT1G10770	AT1G22130	AT1G24620	AT1G50610	AT1G77980	AT2G03060	AT2G20430	AT2G31500	AT2G32460	AT2G33460	AT2G41970	AT3G01015	AT3G01700
7.77E-08	269	3105	Localization	AT1G02130	AT1G02510	AT1G03050	AT1G03550	AT1G03900	AT1G04600	AT1G05020	AT1G05580	AT1G06970	AT1G07340	AT1G07725	AT1G08135	AT1G09180	AT1G11250	AT1G15370	AT1G15460	AT1G17840	AT1G21140	AT1G24400	AT1G26690	AT1G29450	AT1G29460	AT1G30220	AT1G44100	AT1G54280	AT1G56330	AT1G58070	AT1G61290	AT1G61940	AT1G68110	AT1G70490	AT1G71680	AT1G77210	AT1G79400	AT1G79900	AT1G79910	AT2G16130	AT2G19770	AT2G20840	AT2G21880	AT2G22425	AT2G25890	AT2G29940	AT2G32670	AT2G33240	AT2G35210
7.86E-08	85	696	Growth	AT4G25420	AT4G29460	AT4G29470	AT5G51810	AT1G48020	AT1G61290	AT1G69940	AT3G12160	AT3G17220	AT1G04450	AT1G16510	AT1G29430	AT1G29440	AT1G29450	AT1G29460	AT1G79250	AT2G20430	AT2G33460	AT3G23380	AT4G04900	AT4G24580	AT5G18020	AT5G18030	AT5G18050	AT5G18060	AT5G18080	AT5G39860	AT5G56750	AT5G62310	AT1G79860	AT2G07040	AT1G03050	AT1G19780	AT1G28270	AT1G49490	AT1G54280	AT2G21480	AT2G33775	AT2G41225	AT3G18360	AT3G19020	AT4G02650	AT4G13240	AT4G17530	AT4G25010	AT4G28280
3.83E-07	51	344	Pollen development	AT1G22130	AT1G69540	AT1G77980	AT2G03060	AT4G29460	AT4G29470	AT5G14380	AT1G01280	AT3G11980	AT4G35420	AT1G19890	AT3G04620	AT3G47440	AT5G46795	AT1G06170	AT1G09180	AT2G16910	AT2G31220	AT4G26440	AT5G05850	AT5G40260	AT5G50800	AT1G06515	AT1G19180	AT1G68540	AT2G26960	AT2G29940	AT2G32460	AT2G35070	AT2G35210	AT3G10470	AT3G13220	AT3G21180	AT3G28780	AT3G57370	AT3G60460	AT4G10950	AT4G12920	AT4G14080	AT4G17530	AT4G20050	AT4G22600	AT4G27420	AT4G34850	AT5G11110	AT5G39400
3.83E-07	37	208	Lipid localization	AT1G54280	AT2G25890	AT2G46860	AT3G18570	AT3G27660	AT4G01480	AT4G39670	AT5G07510	AT5G07520	AT5G07540	AT5G07550	AT5G07560	AT5G07571	AT5G07600	AT5G61610	AT5G61700	AT2G29940	AT4G25010	AT5G50800	AT1G16360	AT1G66850	AT1G79450	AT2G16592	AT2G48130	AT3G51590	AT3G59455	AT4G08180	AT4G08670	AT4G14815	AT4G29460	AT4G29470	AT4G33355	AT4G36640	AT5G48485	AT5G59310	AT5G63060	AT1G17840
3.83E-07	31	155	Carbohydrate transport	AT1G07340	AT1G30220	AT1G77210	AT2G16130	AT2G48020	AT3G48740	AT3G51490	AT4G10850	AT4G16480	AT4G25010	AT5G13170	AT5G23660	AT5G40260	AT5G50790	AT5G50800	AT5G53190	AT5G62850	AT1G61800	AT5G54800	AT1G12600	AT1G21070	AT1G71880	AT1G80460	AT1G80760	AT2G43240	AT3G10290	AT3G46180	AT5G05820	AT5G25400	AT5G55950	AT4G32770
6.40E-07	244	2827	Transport	AT1G02130	AT1G02510	AT1G03050	AT1G03550	AT1G03900	AT1G04600	AT1G05020	AT1G05580	AT1G06970	AT1G07340	AT1G07725	AT1G08135	AT1G09180	AT1G11250	AT1G15370	AT1G15460	AT1G17840	AT1G24400	AT1G26690	AT1G29450	AT1G29460	AT1G30220	AT1G44100	AT1G54280	AT1G56330	AT1G61290	AT1G68110	AT1G70490	AT1G71680	AT1G77210	AT1G79400	AT1G79900	AT2G16130	AT2G20840	AT2G21880	AT2G22425	AT2G29940	AT2G32670	AT2G33240	AT2G35210	AT2G37290	AT2G38360	AT2G39890	AT2G42005	AT2G47160	AT2G47170
8.20E-07	91	806	Cell differentiation	AT1G18960	AT1G56160	AT1G57560	AT2G26960	AT2G32460	AT3G60460	AT4G29460	AT4G29470	AT5G25830	AT1G48020	AT1G61290	AT1G69940	AT3G12160	AT3G17220	AT1G65480	AT2G03830	AT2G16910	AT2G17950	AT2G22860	AT2G45660	AT5G06650	AT5G10140	AT5G51870	AT5G59305	AT5G65870	AT1G19890	AT1G79860	AT2G07040	AT3G04620	AT3G47440	AT1G03050	AT1G14350	AT1G19780	AT1G28270	AT1G49490	AT1G54280	AT1G79250	AT2G21480	AT2G33775	AT3G18360	AT3G19020	AT4G02650	AT4G13240	AT4G17530	AT4G28280	AT4G33970
9.91E-07	13	31	Lipid storage	AT2G25890	AT2G46860	AT3G18570	AT3G27660	AT4G01480	AT5G07510	AT5G07520	AT5G07540	AT5G07550	AT5G07560	AT5G07571	AT5G07600	AT5G61610
9.91E-07	246	2873	Establishment of localization	AT1G02130	AT1G02510	AT1G03050	AT1G03550	AT1G03900	AT1G04600	AT1G05020	AT1G05580	AT1G06970	AT1G07340	AT1G07725	AT1G08135	AT1G09180	AT1G11250	AT1G15370	AT1G15460	AT1G17840	AT1G24400	AT1G26690	AT1G29450	AT1G29460	AT1G30220	AT1G44100	AT1G54280	AT1G56330	AT1G58070	AT1G61290	AT1G68110	AT1G70490	AT1G71680	AT1G77210	AT1G79400	AT1G79900	AT2G16130	AT2G20840	AT2G21880	AT2G22425	AT2G29940	AT2G32670	AT2G33240	AT2G35210	AT2G37290	AT2G38360	AT2G39890	AT2G42005	AT2G47160
1.45E-06	20	76	Carbohydrate transmembrane transport	AT1G07340	AT1G30220	AT1G77210	AT2G16130	AT2G48020	AT3G51490	AT4G16480	AT1G61800	AT5G54800	AT1G80460	AT3G48740	AT4G10850	AT4G25010	AT5G13170	AT5G23660	AT5G40260	AT5G50790	AT5G50800	AT5G53190	AT5G62850
1.45E-06	19	69	Regulation of unidimensional cell growth	AT1G28270	AT1G79860	AT2G21480	AT2G33775	AT3G18360	AT4G13240	AT4G28280	AT4G39110	AT1G22130	AT1G50610	AT1G77980	AT2G03060	AT2G07040	AT2G31500	AT2G32460	AT3G12160	AT3G20190	AT3G42880	AT5G13990
3.67E-06	15	46	Pollen wall assembly	AT5G14380	AT1G01280	AT3G11980	AT4G35420	AT1G68540	AT2G29940	AT3G13220	AT3G28780	AT4G14080	AT4G20050	AT4G22600	AT4G27420	AT4G34850	AT5G11110	AT5G40260
4.45E-06	144	1519	Organic substance transport	AT1G02130	AT1G03550	AT1G07340	AT1G09180	AT1G11250	AT1G15370	AT1G24400	AT1G26690	AT1G30220	AT1G44100	AT1G54280	AT1G56330	AT1G61290	AT1G70490	AT1G71680	AT1G77210	AT1G79900	AT2G16130	AT2G20840	AT2G21880	AT2G22425	AT2G37290	AT2G39890	AT2G42005	AT2G47170	AT2G47490	AT2G48020	AT3G03120	AT3G03800	AT3G09740	AT3G09910	AT3G12160	AT3G21700	AT3G28960	AT3G29070	AT3G29100	AT3G48570	AT3G48740	AT3G51490	AT3G56190	AT3G56920	AT3G60540	AT3G62290	AT4G10850	AT4G16480	AT4G17530
4.54E-06	19	74	Regulation of cell differentiation	AT1G28270	AT1G79860	AT2G21480	AT2G33775	AT3G18360	AT4G13240	AT4G28280	AT4G39110	AT1G22130	AT1G50610	AT1G77980	AT2G03060	AT2G07040	AT2G31500	AT2G32460	AT3G12160	AT3G20190	AT3G42880	AT5G13990
4.85E-06	174	1927	Reproductive process	AT1G22130	AT1G22260	AT1G77980	AT2G33350	AT2G42890	AT2G45660	AT3G27660	AT4G25420	AT4G29460	AT4G29470	AT4G31380	AT5G05490	AT5G07510	AT5G07520	AT5G07540	AT5G07550	AT5G07560	AT5G07571	AT5G07600	AT5G10140	AT5G17340	AT5G24860	AT5G48210	AT5G51810	AT5G61610	AT5G65070	AT5G65080	AT1G48020	AT1G61290	AT1G69940	AT3G12160	AT3G17220	AT5G13790	AT1G01280	AT1G09245	AT1G65480	AT2G04115	AT2G16910	AT2G17950	AT2G35300	AT3G04690	AT3G15860	AT3G21320	AT3G26860	AT4G03350	AT4G21380
6.46E-06	174	1936	Reproduction	AT1G22130	AT1G22260	AT1G77980	AT2G33350	AT2G42890	AT2G45660	AT3G27660	AT4G25420	AT4G29460	AT4G29470	AT4G31380	AT5G05490	AT5G07510	AT5G07520	AT5G07540	AT5G07550	AT5G07560	AT5G07571	AT5G07600	AT5G10140	AT5G17340	AT5G24860	AT5G48210	AT5G51810	AT5G61610	AT5G65070	AT5G65080	AT1G48020	AT1G61290	AT1G69940	AT3G12160	AT3G17220	AT5G13790	AT1G01280	AT1G09245	AT1G65480	AT2G04115	AT2G16910	AT2G17950	AT2G35300	AT3G04690	AT3G15860	AT3G21320	AT3G26860	AT4G03350	AT4G21380
8.16E-06	15	49	Cellular component assembly involved in morphogenesis	AT5G14380	AT1G01280	AT3G11980	AT4G35420	AT1G68540	AT2G29940	AT3G13220	AT3G28780	AT4G14080	AT4G20050	AT4G22600	AT4G27420	AT4G34850	AT5G11110	AT5G40260
9.34E-06	101	981	Anatomical structure morphogenesis	AT1G71790	AT3G51300	AT4G25420	AT4G29460	AT4G29470	AT5G51810	AT1G48020	AT1G61290	AT1G69940	AT3G12160	AT3G17220	AT5G14380	AT1G01280	AT2G16910	AT3G11980	AT4G35420	AT5G36870	AT1G14350	AT1G79860	AT2G07040	AT2G40610	AT1G03050	AT1G17840	AT1G19780	AT1G28270	AT1G49490	AT1G54280	AT1G79250	AT2G21480	AT2G33775	AT3G18360	AT3G19020	AT4G02650	AT4G13240	AT4G17530	AT4G27420	AT4G28280	AT4G33970	AT4G39110	AT5G47200	AT1G04450	AT1G04880	AT1G10770	AT1G22130	AT1G24620	AT1G33240
1.09E-05	28	154	Organic acid transport	AT1G24400	AT1G44100	AT1G71680	AT1G79900	AT2G39890	AT2G42005	AT3G28960	AT4G35180	AT5G09220	AT5G09470	AT5G40670	AT5G49630	AT5G63850	AT1G61800	AT2G29940	AT4G25010	AT5G50800	AT5G54800	AT1G80460	AT4G01430	AT4G16160	AT4G29460	AT4G29470	AT5G19500	AT5G38820	AT2G48130	AT2G43240	AT1G17840
1.09E-05	28	154	Carboxylic acid transport	AT1G24400	AT1G44100	AT1G71680	AT1G79900	AT2G39890	AT2G42005	AT3G28960	AT4G35180	AT5G09220	AT5G09470	AT5G40670	AT5G49630	AT5G63850	AT1G61800	AT2G29940	AT4G25010	AT5G50800	AT5G54800	AT1G80460	AT4G01430	AT4G16160	AT4G29460	AT4G29470	AT5G19500	AT5G38820	AT2G48130	AT2G43240	AT1G17840
1.32E-05	15	51	Cellular component morphogenesis	AT5G14380	AT1G01280	AT3G11980	AT4G35420	AT1G68540	AT2G29940	AT3G13220	AT3G28780	AT4G14080	AT4G20050	AT4G22600	AT4G27420	AT4G34850	AT5G11110	AT5G40260
1.35E-05	128	1341	Transmembrane transport	AT1G02510	AT1G07340	AT1G15460	AT1G17840	AT1G24400	AT1G30220	AT1G44100	AT1G71680	AT1G77210	AT2G16130	AT2G29940	AT2G39890	AT2G42005	AT2G47160	AT2G47490	AT2G48020	AT3G12750	AT3G13220	AT3G28960	AT3G42640	AT3G48570	AT3G51490	AT3G60540	AT4G00350	AT4G16160	AT4G16480	AT4G19690	AT4G24920	AT4G25750	AT4G26710	AT4G27420	AT4G32510	AT4G35180	AT5G09220	AT5G09470	AT5G17830	AT5G49130	AT5G49630	AT5G50460	AT5G55290	AT5G60740	AT5G63850	AT1G05580	AT1G61800	AT1G62280	AT2G31500
2.46E-05	56	455	Gametophyte development	AT1G22130	AT1G69540	AT1G77980	AT2G03060	AT4G29460	AT4G29470	AT5G14380	AT1G01280	AT3G11980	AT4G35420	AT1G19890	AT3G04620	AT3G47440	AT5G46795	AT1G06170	AT1G09180	AT2G16910	AT2G31220	AT4G26440	AT5G05850	AT5G40260	AT5G50800	AT1G06515	AT1G14350	AT1G19180	AT1G24450	AT1G68540	AT2G18080	AT2G26960	AT2G29940	AT2G32460	AT2G35070	AT2G35210	AT3G03650	AT3G10470	AT3G13220	AT3G21180	AT3G28780	AT3G57370	AT3G60460	AT4G10950	AT4G12920	AT4G14080	AT4G17530	AT4G20050	AT4G22600
2.89E-05	35	230	Anion transmembrane transport	AT1G24400	AT1G44100	AT1G71680	AT2G39890	AT2G42005	AT3G28960	AT4G35180	AT5G09220	AT5G09470	AT5G49630	AT5G63850	AT1G61800	AT1G62280	AT3G06100	AT4G25010	AT5G50800	AT5G54800	AT1G15460	AT1G22150	AT1G76430	AT1G78000	AT1G79900	AT1G80460	AT1G80760	AT2G47160	AT3G29060	AT3G46180	AT4G10380	AT4G16160	AT4G32510	AT5G19500	AT5G19600	AT1G14560	AT4G11810	AT3G54700
3.12E-05	22	109	Regulation of cell growth	AT1G28270	AT1G79860	AT2G21480	AT2G33775	AT2G41225	AT3G18360	AT4G13240	AT4G28280	AT4G39110	AT1G22130	AT1G33240	AT1G50610	AT1G77980	AT2G03060	AT2G07040	AT2G31500	AT2G32460	AT3G12160	AT3G20190	AT3G42880	AT5G13990	AT5G53000
5.83E-05	37	258	Organic anion transport	AT1G24400	AT1G44100	AT1G54280	AT1G71680	AT1G79900	AT2G39890	AT2G42005	AT3G28960	AT4G35180	AT5G09220	AT5G09470	AT5G40670	AT5G49630	AT5G63850	AT1G61800	AT2G29940	AT4G25010	AT5G50800	AT5G54800	AT1G14560	AT1G16360	AT1G79450	AT1G80460	AT2G47490	AT3G46180	AT4G01430	AT4G16160	AT4G29460	AT4G29470	AT4G36640	AT4G39670	AT5G19500	AT5G38820	AT5G63060	AT2G48130	AT2G43240	AT1G17840
6.40E-05	52	424	Anion transport	AT1G24400	AT1G44100	AT1G54280	AT1G71680	AT1G79900	AT2G39890	AT2G42005	AT2G47160	AT3G28960	AT3G29060	AT4G32510	AT4G35180	AT5G09220	AT5G09470	AT5G40670	AT5G49630	AT5G63850	AT1G61800	AT1G62280	AT2G29940	AT3G06100	AT4G10380	AT4G25010	AT5G50800	AT5G54800	AT1G14560	AT1G15460	AT1G16360	AT1G22150	AT1G76430	AT1G78000	AT1G79450	AT1G80460	AT1G80760	AT2G47490	AT3G46180	AT3G54700	AT4G01430	AT4G16160	AT4G29460	AT4G29470	AT4G36640	AT4G39670	AT5G19500	AT5G19600	AT5G38820
7.21E-05	21	106	Regulation of multi-organism process	AT5G17340	AT5G48210	AT1G28270	AT1G79860	AT2G21480	AT2G33775	AT3G18360	AT4G13240	AT4G28280	AT4G39110	AT1G22130	AT1G50610	AT1G77980	AT2G03060	AT2G07040	AT2G31500	AT2G32460	AT3G12160	AT3G20190	AT3G42880	AT5G13990
8.20E-05	11	32	Pollen exine formation	AT1G01280	AT3G11980	AT4G35420	AT1G68540	AT3G13220	AT3G28780	AT4G14080	AT4G20050	AT4G22600	AT4G34850	AT5G40260
0.000176734	17	78	Maintenance of location	AT1G21140	AT2G19770	AT2G25890	AT2G46860	AT3G18570	AT3G27660	AT4G01480	AT4G29340	AT5G07510	AT5G07520	AT5G07540	AT5G07550	AT5G07560	AT5G07571	AT5G07600	AT5G61610	AT1G29060
0.000181647	45	360	Regulation of growth	AT1G04450	AT1G16510	AT1G29430	AT1G29440	AT1G29450	AT1G29460	AT1G79250	AT2G20430	AT2G33460	AT3G23380	AT4G04900	AT4G24580	AT5G18020	AT5G18030	AT5G18050	AT5G18060	AT5G18080	AT5G39860	AT5G56750	AT5G62310	AT1G28270	AT1G79860	AT2G21480	AT2G33775	AT2G41225	AT3G18360	AT4G13240	AT4G28280	AT4G39110	AT1G03170	AT1G22130	AT1G33240	AT1G50610	AT1G77980	AT2G03060	AT2G07040	AT2G17500	AT2G31500	AT2G32460	AT2G42890	AT3G12160	AT3G20190	AT3G42880	AT5G13990	AT5G53000
0.000229399	5	6	Borate transmembrane transport	AT3G06100	AT1G15460	AT1G80760	AT2G47160	AT4G10380
0.000249698	21	115	Regulation of cell morphogenesis	AT3G51300	AT5G36870	AT1G28270	AT1G79860	AT2G21480	AT2G33775	AT3G18360	AT4G13240	AT4G28280	AT4G39110	AT1G22130	AT1G50610	AT1G77980	AT2G03060	AT2G07040	AT2G31500	AT2G32460	AT3G12160	AT3G20190	AT3G42880	AT5G13990
0.000249698	135	1521	Developmental process involved in reproduction	AT1G22130	AT1G77980	AT2G33350	AT2G45660	AT3G27660	AT4G25420	AT4G29460	AT4G29470	AT4G31380	AT5G10140	AT5G24860	AT5G51810	AT5G65070	AT5G65080	AT1G48020	AT1G61290	AT1G69940	AT3G12160	AT3G17220	AT5G13790	AT1G01280	AT1G65480	AT2G16910	AT2G17950	AT2G35300	AT3G21320	AT4G03350	AT5G06760	AT5G51870	AT1G11190	AT1G19890	AT1G79860	AT2G07040	AT3G04620	AT3G47440	AT1G03050	AT1G05580	AT1G06170	AT1G17840	AT1G19780	AT1G28270	AT1G49490	AT1G54280	AT1G79250	AT2G21480	AT2G31220
0.000591916	66	632	Ion transmembrane transport	AT1G02510	AT1G24400	AT1G44100	AT1G71680	AT2G39890	AT2G42005	AT3G12750	AT3G28960	AT3G42640	AT4G16160	AT4G19690	AT4G35180	AT5G09220	AT5G09470	AT5G49630	AT5G63850	AT1G05580	AT1G61800	AT1G62280	AT2G31500	AT3G06100	AT4G25010	AT5G50800	AT5G54800	AT1G06970	AT1G08135	AT1G15460	AT1G19780	AT1G21140	AT1G22150	AT1G58340	AT1G69450	AT1G73220	AT1G76430	AT1G78000	AT1G79400	AT1G79900	AT1G80460	AT1G80760	AT2G25600	AT2G47160	AT3G08560	AT3G21180	AT3G29060	AT3G29380	AT3G46180
0.000613889	11	39	Fluid transport	AT3G61430	AT4G01470	AT1G80760	AT2G25810	AT3G47440	AT4G10380	AT4G17340	AT4G23400	AT5G60660	AT3G24715	AT4G29130
0.000613889	11	39	Water transport	AT3G61430	AT4G01470	AT1G80760	AT2G25810	AT3G47440	AT4G10380	AT4G17340	AT4G23400	AT5G60660	AT3G24715	AT4G29130
0.000631529	18	95	Small GTPase mediated signal transduction	AT1G02130	AT1G12070	AT1G62450	AT2G21880	AT3G09910	AT3G12160	AT3G21700	AT3G51300	AT4G17530	AT4G39890	AT5G09910	AT5G10260	AT5G47200	AT5G54840	AT5G59840	AT5G09550	AT5G19610	AT4G24580
0.000722078	67	650	External encapsulating structure organization	AT1G09790	AT3G51070	AT5G14380	AT1G01280	AT1G11545	AT1G20190	AT1G23720	AT1G49490	AT1G69940	AT1G75110	AT2G23900	AT2G26450	AT2G27860	AT2G33100	AT2G40610	AT2G44560	AT2G47030	AT2G47040	AT3G06260	AT3G07620	AT3G07820	AT3G07830	AT3G07840	AT3G11980	AT3G14040	AT3G19020	AT3G20580	AT3G25050	AT3G29030	AT3G56310	AT3G59850	AT3G62170	AT4G07960	AT4G18990	AT4G20050	AT4G30270	AT4G33230	AT4G33970	AT4G35420	AT4G35670	AT4G38190	AT5G07410	AT5G07420	AT5G07430	AT5G25830	AT5G36870
0.000744238	6	11	Borate transport	AT2G47160	AT4G32510	AT3G06100	AT4G10380	AT1G15460	AT1G80760
0.000808658	34	259	Negative regulation of catalytic activity	AT1G54620	AT1G64030	AT2G31425	AT4G00080	AT5G46980	AT1G10770	AT1G23350	AT1G48020	AT1G69510	AT1G73325	AT2G10970	AT2G26450	AT2G31980	AT2G38310	AT2G47030	AT2G47040	AT2G47050	AT3G10525	AT3G17220	AT3G36659	AT3G62170	AT3G62180	AT4G02250	AT4G33230	AT5G05040	AT5G12140	AT5G16450	AT5G46950	AT5G46970	AT5G49180	AT5G50030	AT5G50040	AT5G50060	AT5G50070
0.000861718	16	80	Amino acid transport	AT1G24400	AT1G44100	AT1G71680	AT1G79900	AT2G39890	AT2G42005	AT3G28960	AT4G35180	AT5G09220	AT5G40670	AT5G49630	AT5G63850	AT4G01430	AT4G16160	AT5G19500	AT5G38820
0.000890935	17	89	Ras protein signal transduction	AT1G02130	AT1G12070	AT1G62450	AT2G21880	AT3G09910	AT3G12160	AT3G21700	AT3G51300	AT4G17530	AT4G39890	AT5G09910	AT5G10260	AT5G47200	AT5G54840	AT5G59840	AT5G19610	AT4G24580
0.000985173	19	108	Organic acid transmembrane transport	AT1G24400	AT1G44100	AT1G71680	AT2G39890	AT2G42005	AT3G28960	AT4G35180	AT5G09220	AT5G09470	AT5G49630	AT5G63850	AT1G61800	AT4G25010	AT5G50800	AT5G54800	AT1G79900	AT1G80460	AT4G16160	AT5G19500
0.000985173	19	108	Carboxylic acid transmembrane transport	AT1G24400	AT1G44100	AT1G71680	AT2G39890	AT2G42005	AT3G28960	AT4G35180	AT5G09220	AT5G09470	AT5G49630	AT5G63850	AT1G61800	AT4G25010	AT5G50800	AT5G54800	AT1G79900	AT1G80460	AT4G16160	AT5G19500
0.001312045	18	101	Pectin catabolic process	AT1G69940	AT5G07410	AT5G07420	AT5G07430	AT5G61680	AT1G30350	AT2G02720	AT2G26450	AT2G47030	AT2G47040	AT3G01270	AT3G24230	AT3G24670	AT3G55140	AT3G62170	AT4G22080	AT4G33230	AT5G49180
0.001462856	8	23	Sucrose transport	AT3G48740	AT4G25010	AT5G13170	AT5G23660	AT5G50790	AT5G50800	AT1G71880	AT4G32770
0.001462856	5	8	Sporopollenin biosynthetic process	AT4G35420	AT1G01280	AT1G68540	AT3G13220	AT4G34850
0.001838971	89	962	Ion transport	AT1G02510	AT1G05580	AT1G06970	AT1G08135	AT1G24400	AT1G44100	AT1G54280	AT1G71680	AT1G79400	AT1G79900	AT2G39890	AT2G42005	AT2G47160	AT3G12750	AT3G28960	AT3G29060	AT3G42640	AT4G16160	AT4G19690	AT4G19960	AT4G23700	AT4G32510	AT4G35180	AT5G09220	AT5G09470	AT5G37060	AT5G40670	AT5G49630	AT5G63850	AT1G61800	AT1G62280	AT2G29940	AT2G31500	AT3G06100	AT4G10380	AT4G25010	AT5G50800	AT5G54800	AT1G01580	AT1G14560	AT1G15460	AT1G16360	AT1G19780	AT1G21140	AT1G22150	AT1G29830
0.001930211	34	272	Negative regulation of molecular function	AT1G54620	AT1G64030	AT2G31425	AT4G00080	AT5G46980	AT1G10770	AT1G23350	AT1G48020	AT1G69510	AT1G73325	AT2G10970	AT2G26450	AT2G31980	AT2G38310	AT2G47030	AT2G47040	AT2G47050	AT3G10525	AT3G17220	AT3G36659	AT3G62170	AT3G62180	AT4G02250	AT4G33230	AT5G05040	AT5G12140	AT5G16450	AT5G46950	AT5G46970	AT5G49180	AT5G50030	AT5G50040	AT5G50060	AT5G50070
0.002292088	4	5	Response to boron-containing substance	AT1G15460	AT1G80760	AT2G47160	AT4G10380
0.002670674	8	25	Disaccharide transport	AT3G48740	AT4G25010	AT5G13170	AT5G23660	AT5G50790	AT5G50800	AT1G71880	AT4G32770
0.002670674	8	25	Oligosaccharide transport	AT3G48740	AT4G25010	AT5G13170	AT5G23660	AT5G50790	AT5G50800	AT1G71880	AT4G32770
0.00269597	7	19	Neutral amino acid transport	AT5G40670	AT2G42005	AT5G09220	AT2G39890	AT4G01430	AT5G49630	AT5G63850
0.006301862	24	177	Lipid transport	AT1G54280	AT4G39670	AT5G61700	AT2G29940	AT4G25010	AT5G50800	AT1G16360	AT1G66850	AT1G79450	AT2G16592	AT2G48130	AT3G51590	AT3G59455	AT4G08180	AT4G08670	AT4G14815	AT4G29460	AT4G29470	AT4G33355	AT4G36640	AT5G48485	AT5G59310	AT5G63060	AT1G17840
0.006931609	114	1349	Macromolecule localization	AT1G02130	AT1G03550	AT1G09180	AT1G11250	AT1G15370	AT1G26690	AT1G54280	AT1G56330	AT1G61290	AT1G61940	AT1G70490	AT1G79910	AT2G19770	AT2G20840	AT2G21880	AT2G22425	AT2G25890	AT2G37290	AT2G46860	AT2G47170	AT3G03120	AT3G03160	AT3G03800	AT3G09740	AT3G09910	AT3G12160	AT3G18570	AT3G21700	AT3G27660	AT3G29070	AT3G29100	AT3G48570	AT3G56190	AT3G56920	AT3G60540	AT3G62290	AT4G01480	AT4G17530	AT4G24920	AT4G29340	AT4G39670	AT4G39890	AT5G05070	AT5G07510	AT5G07520	AT5G07540
0.00821838	240	3198	Multicellular organismal process	AT1G22130	AT1G69540	AT1G77980	AT2G03060	AT2G31380	AT2G33350	AT2G45660	AT3G05930	AT3G12510	AT3G14940	AT3G15510	AT3G27660	AT4G25420	AT4G29460	AT4G29470	AT4G31380	AT4G36590	AT5G10140	AT5G24860	AT5G26700	AT5G36000	AT5G51810	AT5G51870	AT5G65070	AT5G65080	AT5G65330	AT1G48020	AT1G61290	AT1G69940	AT3G12160	AT3G17220	AT5G13790	AT5G14380	AT1G01280	AT1G09245	AT1G10747	AT1G14350	AT1G16510	AT1G24450	AT1G29430	AT1G29440	AT1G29450	AT1G29460	AT1G58210	AT1G59640	AT1G63930
0.008416	12	61	Inorganic anion transmembrane transport	AT5G09470	AT3G06100	AT1G15460	AT1G22150	AT1G76430	AT1G78000	AT1G80760	AT2G47160	AT3G29060	AT4G10380	AT5G19600	AT4G11810
0.009115003	53	532	Vesicle-mediated transport	AT1G03050	AT1G03900	AT1G05020	AT1G07725	AT1G09180	AT1G11250	AT1G15370	AT1G26690	AT1G54280	AT1G56330	AT1G61290	AT1G68110	AT1G70490	AT2G32670	AT2G35210	AT2G38360	AT2G47170	AT3G03120	AT3G03160	AT3G03800	AT3G09530	AT3G09740	AT3G23350	AT3G29070	AT3G29100	AT3G56190	AT3G62290	AT4G02650	AT4G17530	AT4G25940	AT4G29160	AT4G39890	AT5G01640	AT5G02280	AT5G05380	AT5G07110	AT5G09550	AT5G10260	AT5G13990	AT5G16830	AT5G17190	AT5G47200	AT5G57200	AT5G59840	AT1G02130	AT1G04450
0.009389293	10	45	Monocarboxylic acid transport	AT1G61800	AT2G29940	AT4G25010	AT5G50800	AT5G54800	AT1G80460	AT4G29460	AT4G29470	AT2G48130	AT1G17840
0.011084967	12	63	Rab protein signal transduction	AT1G02130	AT2G21880	AT3G09910	AT3G12160	AT3G21700	AT4G17530	AT4G39890	AT5G09910	AT5G10260	AT5G47200	AT5G54840	AT5G59840
0.012129743	19	132	Vesicle organization	AT1G03050	AT1G05020	AT1G09180	AT1G11250	AT1G54280	AT1G56330	AT1G61290	AT1G68110	AT2G32670	AT2G35210	AT3G03800	AT3G09740	AT3G29100	AT4G02650	AT4G25940	AT4G29160	AT5G16830	AT5G57200	AT5G61010
0.012422344	13	73	Amino acid transmembrane transport	AT1G24400	AT1G44100	AT1G71680	AT2G39890	AT2G42005	AT3G28960	AT4G35180	AT5G09220	AT5G49630	AT5G63850	AT1G79900	AT4G16160	AT5G19500
0.020931962	5	13	Cellular copper ion homeostasis	AT3G46900	AT5G59030	AT5G59040	AT3G15353	AT3G56240
0.020981398	7	26	Polyamine metabolic process	AT3G25570	AT5G13700	AT5G15950	AT5G53120	AT1G74550	AT2G25150	AT1G74540
0.024934816	3	4	Cellular response to boron-containing substance levels	AT1G15460	AT1G80760	AT4G10380
0.025110339	11	60	Pollen germination	AT4G29460	AT4G29470	AT1G04880	AT1G71880	AT2G07040	AT2G33100	AT4G24580	AT4G26440	AT4G38190	AT5G07410	AT5G19610
0.026211687	6	20	Clathrin coat assembly	AT1G03050	AT1G05020	AT1G68110	AT4G02650	AT4G25940	AT5G57200
0.026265853	31	280	Ion homeostasis	AT1G05580	AT1G06970	AT1G08135	AT1G15460	AT1G21140	AT1G79400	AT2G47160	AT3G01020	AT3G42640	AT3G46900	AT4G23700	AT4G27970	AT4G32510	AT5G37060	AT5G59030	AT5G59040	AT5G14870	AT1G62280	AT3G15353	AT4G19690	AT3G17790	AT1G01580	AT1G03120	AT1G04450	AT1G29060	AT1G56160	AT1G58340	AT3G56240	AT3G57330	AT4G10040	AT5G40360
0.030217035	31	283	Cell killing	AT1G08695	AT1G14755	AT1G28335	AT1G61070	AT1G65113	AT2G02140	AT2G15535	AT2G22805	AT2G22807	AT2G22941	AT2G24615	AT2G25344	AT2G27145	AT2G28355	AT2G28405	AT3G23727	AT3G25265	AT3G27503	AT4G09984	AT4G10115	AT4G10595	AT4G10603	AT4G11760	AT4G29305	AT4G32714	AT4G32717	AT4G33465	AT5G40155	AT5G42235	AT5G48543	AT5G60615
0.030217035	31	283	Killing of cells of other organism	AT1G08695	AT1G14755	AT1G28335	AT1G61070	AT1G65113	AT2G02140	AT2G15535	AT2G22805	AT2G22807	AT2G22941	AT2G24615	AT2G25344	AT2G27145	AT2G28355	AT2G28405	AT3G23727	AT3G25265	AT3G27503	AT4G09984	AT4G10115	AT4G10595	AT4G10603	AT4G11760	AT4G29305	AT4G32714	AT4G32717	AT4G33465	AT5G40155	AT5G42235	AT5G48543	AT5G60615
0.030217035	40	395	Regulation of reproductive process	AT1G22130	AT1G77980	AT2G33350	AT2G42890	AT2G45660	AT5G10140	AT5G17340	AT5G48210	AT5G65070	AT5G65080	AT1G65480	AT3G21320	AT4G31380	AT5G24860	AT1G28270	AT1G79860	AT2G21480	AT2G33775	AT3G18360	AT4G13240	AT4G28280	AT4G39110	AT1G50610	AT2G03060	AT2G07040	AT2G31500	AT2G32460	AT3G12160	AT3G20190	AT3G25180	AT3G27490	AT3G42880	AT4G02380	AT5G13790	AT5G13990	AT5G24240	AT5G24655	AT5G40360	AT5G51870	AT5G59570
0.030693956	62	685	Regulation of catalytic activity	AT1G23700	AT1G54620	AT1G64030	AT1G79640	AT2G31425	AT2G37290	AT2G38310	AT4G00080	AT5G46980	AT5G54780	AT4G24580	AT5G07170	AT5G22090	AT5G62240	AT1G10770	AT1G12070	AT1G23350	AT1G48020	AT1G62450	AT1G69510	AT1G70490	AT1G73325	AT1G74340	AT2G10970	AT2G26450	AT2G31980	AT2G35210	AT2G47030	AT2G47040	AT2G47050	AT2G47170	AT3G01015	AT3G10525	AT3G17220	AT3G17660	AT3G36659	AT3G62170	AT3G62180	AT3G62290	AT4G02250	AT4G22910	AT4G32630	AT4G33230	AT5G05040	AT5G07220	AT5G09550
0.04012008	11	64	Vesicle budding from membrane	AT1G03050	AT1G05020	AT1G09180	AT1G54280	AT1G56330	AT1G68110	AT2G35210	AT4G02650	AT4G25940	AT4G29160	AT5G57200
0.04012008	15	104	Actin filament organization	AT1G01780	AT1G04600	AT1G71790	AT2G19770	AT2G33240	AT2G45800	AT3G51300	AT3G55770	AT3G61230	AT4G25590	AT4G29340	AT5G52360	AT5G59890	AT5G57320	AT1G04450
0.040787205	65	735	Regulation of molecular function	AT1G23700	AT1G54620	AT1G64030	AT1G79640	AT2G31425	AT2G37290	AT2G38310	AT4G00080	AT5G46980	AT5G54780	AT1G62280	AT2G31500	AT4G24580	AT5G07170	AT5G22090	AT5G62240	AT1G10770	AT1G12070	AT1G23350	AT1G48020	AT1G62450	AT1G69510	AT1G70490	AT1G73325	AT1G74340	AT2G10970	AT2G26450	AT2G31980	AT2G35210	AT2G47030	AT2G47040	AT2G47050	AT2G47170	AT3G01015	AT3G10525	AT3G17220	AT3G17660	AT3G36659	AT3G62170	AT3G62180	AT3G62290	AT4G02250	AT4G22910	AT4G32630	AT4G33230	AT5G05040
0.045844081	7	30	Actin filament depolymerization	AT1G71790	AT4G25590	AT5G52360	AT5G59890	AT5G57320	AT3G51300	AT1G04450
0.049990804	3	5	Urea transport	AT3G47440	AT4G01470	AT1G80760
0.049990804	20	162	Regulation of developmental growth	AT1G28270	AT1G79860	AT2G21480	AT2G33775	AT3G18360	AT4G13240	AT4G28280	AT4G39110	AT1G03170	AT1G22130	AT1G50610	AT1G77980	AT2G03060	AT2G07040	AT2G31500	AT2G32460	AT3G12160	AT3G20190	AT3G42880	AT5G13990
0.049990804	3	5	Urea transmembrane transport	AT1G80760	AT3G47440	AT4G01470
0.049990804	3	5	Pollen-stigma interaction	AT2G16535	AT2G29790	AT5G61605
0.049990804	5	16	Spermidine metabolic process	AT3G25570	AT5G15950	AT1G74550	AT2G25150	AT1G74540
[truncated: 223 more columns]
